# Supplementary material for: Loss of Heterozygosity Spectrum Depends on Ploidy Level in Natural Yeast Populations
Source: Mol Biol Evol. 2022 Oct 7;39(11):msac214. doi: 10.1093/molbev/msac214 (PMC9641995; doi:10.1093/molbev/msac214)
Supplement: msac214_Supplementary_Data [file msac214_supplementary_data.zip]

Archive with 2 entries (2 files):
- Supp_figures.pdf
- Supp_tables.xlsx
