# Supplementary material for: Loss of Heterozygosity Spectrum Depends on Ploidy Level in Natural Yeast Populations
Source: Mol Biol Evol. 2022 Oct 7;39(11):msac214. doi: 10.1093/molbev/msac214 (PMC9641995; doi:10.1093/molbev/msac214)
Supplement: msac214_Supplementary_Data [file msac214_supplementary_data.zip › Supp_tables.xlsx]

## Sheet: Table S1 (Origin)
Table S1 - Natural strains used to generate the MA lines, standardized names, origins and subpopulations as per Peter et al. 2018
Standardized name	Ploidy	Ecological origin	Geographical origin	Subpopulations
BDL	Diploid	Beer	Equador	8. Mixed origin
BIE	Diploid	Wine	Italy	M3. Mosaic region 3
CBL	Diploid	Insect	Germany	M3. Mosaic region 3
BEN	Triploid	Beer	Chad	6. African beer
ARN	Triploid	Human/Clinical	Netherlands	5. French dairy
ATB	Triploid	Nature	NA	M3. Mosaic region 3
BEK	Tetraploid	Beer	Chad	6. African beer
CBR	Tetraploid	Beer	UK	11. Beer
CKK	Tetraploid	Human/Clinical	France	8. Mixed origin

## Sheet: Table S2 (LOH details)
Table S2- Description of the LOH tracts across the 78 MA lines.
chr	start	stop	pos	size	SNPs	Isolate background	Line ID	Type	Ploidy	Ploidy
chr1	141256	203209	172232	61953	72	CBL	G1-1	Interstitial	Diploid	Diploid
chr1	27846	140019	83932.5	112173	92	CBL	G1-1	Interstitial	Diploid	Diploid
chr1	204899	206523	205711	1624	3	BIE	G1-17	Interstitial	Diploid	Diploid
chr1	160011	166500	163256	6489	3	BIE	G1-19	Interstitial	Diploid	Diploid
chr1	25343	59203	42273	33860	3	BIE	G1-19	Interstitial	Diploid	Diploid
chr1	142811	143980	143396	1169	4	CBL	G1-3	Interstitial	Diploid	Diploid
chr1	129159	131210	130184	2051	3	BIE	G2-1	Interstitial	Diploid	Diploid
chr1	177044	178314	177679	1270	4	BIE	G2-1	Interstitial	Diploid	Diploid
chr1	187171	197252	192212	10081	6	BDL	G3-2	Interstitial	Diploid	Diploid
chr1	134414	138809	136612	4395	8	BDL	G3-2	Interstitial	Diploid	Diploid
chr1	155545	186908	171226	31363	12	BDL	G3-2	Interstitial	Diploid	Diploid
chr1	28478	60061	44269.5	31583	15	BDL	G3-2	Interstitial	Diploid	Diploid
chr1	88283	119287	103785	31004	18	BDL	G3-2	Interstitial	Diploid	Diploid
chr1	198176	206172	202174	7996	3	BDL	G3-20	Interstitial	Diploid	Diploid
chr2	85183	86159	85671	976	3	CBL	G1-1	Interstitial	Diploid	Diploid
chr2	277684	279397	278540	1713	4	CBL	G1-1	Interstitial	Diploid	Diploid
chr2	704263	705484	704874	1221	4	BIE	G1-17	Interstitial	Diploid	Diploid
chr2	136607	138301	137454	1694	3	BIE	G1-19	Interstitial	Diploid	Diploid
chr2	125637	127494	126566	1857	3	BIE	G1-19	Interstitial	Diploid	Diploid
chr2	133603	134704	134154	1101	3	CBL	G1-2	Interstitial	Diploid	Diploid
chr2	581206	582377	581792	1171	4	CBL	G1-2	Interstitial	Diploid	Diploid
chr2	533363	534779	534071	1416	3	BIE	G1-20	Interstitial	Diploid	Diploid
chr2	93777	95108	94442.5	1331	4	CBL	G1-4	Interstitial	Diploid	Diploid
chr2	644031	645296	644664	1265	3	CBL	G1-7	Interstitial	Diploid	Diploid
chr2	244434	249758	247096	5324	17	CBL	G1-7	Interstitial	Diploid	Diploid
chr2	421394	422445	421920	1051	5	BIE	G1-9	Interstitial	Diploid	Diploid
chr2	645645	646850	646248	1205	3	BIE	G2-1	Interstitial	Diploid	Diploid
chr2	277046	278930	277988	1884	4	BIE	G2-3	Interstitial	Diploid	Diploid
chr2	696716	698803	697760	2087	16	BIE	G2-7	Interstitial	Diploid	Diploid
chr2	667455	696596	682026	29141	114	BIE	G2-7	Interstitial	Diploid	Diploid
chr2	520599	550911	535755	30312	152	BIE	G2-7	Interstitial	Diploid	Diploid
chr2	699235	747767	723501	48532	216	BIE	G2-7	Interstitial	Diploid	Diploid
chr2	624638	667008	645823	42370	266	BIE	G2-7	Interstitial	Diploid	Diploid
chr2	551127	624516	587822	73389	454	BIE	G2-7	Interstitial	Diploid	Diploid
chr2	387192	389346	388269	2154	3	BDL	G3-1	Interstitial	Diploid	Diploid
chr2	413944	414944	414444	1000	3	BDL	G3-2	Interstitial	Diploid	Diploid
chr2	720188	721096	720642	908	4	BDL	G3-2	Interstitial	Diploid	Diploid
chr2	94558	95557	95057.5	999	3	BDL	G3-20	Interstitial	Diploid	Diploid
chr2	206057	207422	206740	1365	3	BDL	G3-3	Interstitial	Diploid	Diploid
chr3	62425	65349	63887	2924	3	BIE	G1-17	Interstitial	Diploid	Diploid
chr3	241769	242750	242260	981	4	BIE	G1-19	Interstitial	Diploid	Diploid
chr3	270410	274608	272509	4198	3	CBL	G1-3	Interstitial	Diploid	Diploid
chr3	122563	150099	136331	27536	14	CBL	G1-6	Interstitial	Diploid	Diploid
chr3	49655	112188	80921.5	62533	40	CBL	G1-6	Interstitial	Diploid	Diploid
chr3	155181	267967	211574	112786	186	CBL	G1-6	Interstitial	Diploid	Diploid
chr3	194885	195893	195389	1008	3	CBL	G1-7	Interstitial	Diploid	Diploid
chr3	22236	23284	22760	1048	3	BIE	G1-9	Interstitial	Diploid	Diploid
chr3	122338	124564	123451	2226	3	BIE	G2-1	Interstitial	Diploid	Diploid
chr3	115088	117665	116376	2577	3	BIE	G2-3	Interstitial	Diploid	Diploid
chr3	188369	189470	188920	1101	4	BIE	G2-3	Interstitial	Diploid	Diploid
chr3	113033	115466	114250	2433	6	BIE	G2-5	Interstitial	Diploid	Diploid
chr3	223186	224555	223870	1369	3	BDL	G3-3	Interstitial	Diploid	Diploid
chr4	1422429	1423551	1422990	1122	3	CBL	G1-1	Interstitial	Diploid	Diploid
chr4	88162	148660	118411	60498	182	CBL	G1-1	Interstitial	Diploid	Diploid
chr4	37092	87618	62355	50526	240	CBL	G1-1	Interstitial	Diploid	Diploid
chr4	1394160	1395631	1.3949e+06	1471	3	BIE	G1-17	Interstitial	Diploid	Diploid
chr4	830127	831798	830962	1671	3	BIE	G1-17	Interstitial	Diploid	Diploid
chr4	806130	807058	806594	928	3	BIE	G1-17	Interstitial	Diploid	Diploid
chr4	331960	332886	332423	926	3	BIE	G1-17	Interstitial	Diploid	Diploid
chr4	135739	136668	136204	929	3	BIE	G1-17	Interstitial	Diploid	Diploid
chr4	291363	297822	294592	6459	12	BIE	G1-19	Interstitial	Diploid	Diploid
chr4	732137	734178	733158	2041	3	CBL	G1-2	Interstitial	Diploid	Diploid
chr4	122841	124493	123667	1652	3	CBL	G1-2	Interstitial	Diploid	Diploid
chr4	802469	804483	803476	2014	5	CBL	G1-2	Interstitial	Diploid	Diploid
chr4	124960	130091	127526	5131	5	CBL	G1-2	Interstitial	Diploid	Diploid
chr4	1076511	1077476	1.07699e+06	965	3	BIE	G1-20	Interstitial	Diploid	Diploid
chr4	981081	987012	984046	5931	3	BIE	G1-20	Interstitial	Diploid	Diploid
chr4	412474	413397	412936	923	3	BIE	G1-20	Interstitial	Diploid	Diploid
chr4	476116	482570	479343	6454	32	BIE	G1-20	Interstitial	Diploid	Diploid
chr4	1484302	1486630	1485466	2328	3	CBL	G1-3	Interstitial	Diploid	Diploid
chr4	1133358	1135836	1134597	2478	3	CBL	G1-3	Interstitial	Diploid	Diploid
chr4	379583	388666	384124	9083	7	CBL	G1-3	Interstitial	Diploid	Diploid
chr4	37092	83599	60345.5	46507	140	CBL	G1-3	Interstitial	Diploid	Diploid
chr4	124898	177014	150956	52116	294	CBL	G1-3	Interstitial	Diploid	Diploid
chr4	84158	124648	104403	40490	326	CBL	G1-3	Interstitial	Diploid	Diploid
chr4	784097	785260	784678	1163	3	CBL	G1-4	Interstitial	Diploid	Diploid
chr4	379569	388704	384136	9135	7	CBL	G1-4	Interstitial	Diploid	Diploid
chr4	29649	131326	80487.5	101677	299	CBL	G1-4	Interstitial	Diploid	Diploid
chr4	1242273	1247127	1244700	4854	5	CBL	G1-6	Interstitial	Diploid	Diploid
chr4	118550	120240	119395	1690	5	CBL	G1-6	Interstitial	Diploid	Diploid
chr4	126191	132068	129130	5877	12	CBL	G1-6	Interstitial	Diploid	Diploid
chr4	1247316	1289912	1268614	42596	115	CBL	G1-6	Interstitial	Diploid	Diploid
chr4	1322851	1343771	1333311	20920	134	CBL	G1-6	Interstitial	Diploid	Diploid
chr4	1289955	1321906	1.30593e+06	31951	184	CBL	G1-6	Interstitial	Diploid	Diploid
chr4	1479360	1509283	1.49432e+06	29923	196	CBL	G1-6	Interstitial	Diploid	Diploid
chr4	1406727	1479124	1.44293e+06	72397	368	CBL	G1-6	Interstitial	Diploid	Diploid
chr4	1344259	1406539	1375399	62280	412	CBL	G1-6	Interstitial	Diploid	Diploid
chr4	1346669	1348365	1347517	1696	3	CBL	G1-7	Interstitial	Diploid	Diploid
chr4	1222471	1223956	1.22321e+06	1485	3	CBL	G1-7	Interstitial	Diploid	Diploid
chr4	128049	131054	129552	3005	9	CBL	G1-7	Interstitial	Diploid	Diploid
chr4	524472	525760	525116	1288	19	CBL	G1-7	Interstitial	Diploid	Diploid
chr4	1278334	1287607	1.28297e+06	9273	28	CBL	G1-8	Interstitial	Diploid	Diploid
chr4	120304	137799	129052	17495	45	CBL	G1-8	Interstitial	Diploid	Diploid
chr4	30305	118385	74345	88080	249	CBL	G1-8	Interstitial	Diploid	Diploid
chr4	709548	710472	710010	924	4	BIE	G1-9	Interstitial	Diploid	Diploid
chr4	1276475	1277377	1276926	902	3	BIE	G2-1	Interstitial	Diploid	Diploid
chr4	527461	533377	530419	5916	3	BIE	G2-1	Interstitial	Diploid	Diploid
chr4	434258	435176	434717	918	3	BIE	G2-1	Interstitial	Diploid	Diploid
chr4	187497	188536	188016	1039	3	BIE	G2-1	Interstitial	Diploid	Diploid
chr4	86137	87109	86623	972	3	BIE	G2-1	Interstitial	Diploid	Diploid
chr4	1004004	1005021	1.00451e+06	1017	5	BIE	G2-1	Interstitial	Diploid	Diploid
chr4	647653	651614	649634	3961	3	BIE	G2-3	Interstitial	Diploid	Diploid
chr4	198959	200143	199551	1184	3	BIE	G2-3	Interstitial	Diploid	Diploid
chr4	527485	533574	530530	6089	7	BIE	G2-4	Interstitial	Diploid	Diploid
chr4	828807	843162	835984	14355	50	BIE	G2-6	Interstitial	Diploid	Diploid
chr4	84513	85869	85191	1356	3	BIE	G2-7	Interstitial	Diploid	Diploid
chr4	1124030	1125160	1124595	1130	4	BIE	G2-7	Interstitial	Diploid	Diploid
chr4	729148	730212	729680	1064	4	BIE	G2-7	Interstitial	Diploid	Diploid
chr4	830638	843162	836900	12524	46	BIE	G2-7	Interstitial	Diploid	Diploid
chr4	1157856	1162048	1159952	4192	4	BDL	G3-2	Interstitial	Diploid	Diploid
chr4	900803	908826	904814	8023	4	BDL	G3-2	Interstitial	Diploid	Diploid
chr4	202254	203620	202937	1366	4	BDL	G3-2	Interstitial	Diploid	Diploid
chr4	722824	724240	723532	1416	3	BDL	G3-20	Interstitial	Diploid	Diploid
chr4	161793	163282	162538	1489	3	BDL	G3-20	Interstitial	Diploid	Diploid
chr4	142119	143083	142601	964	3	BDL	G3-20	Interstitial	Diploid	Diploid
chr4	1317966	1318866	1318416	900	4	BDL	G3-3	Interstitial	Diploid	Diploid
chr5	318420	319398	318909	978	3	BIE	G1-17	Interstitial	Diploid	Diploid
chr5	103065	104142	103604	1077	5	BIE	G1-17	Interstitial	Diploid	Diploid
chr5	401011	402294	401652	1283	4	BIE	G1-19	Interstitial	Diploid	Diploid
chr5	327255	328474	327864	1219	4	BIE	G1-19	Interstitial	Diploid	Diploid
chr5	139570	140614	140092	1044	3	CBL	G1-2	Interstitial	Diploid	Diploid
chr5	414416	415775	415096	1359	3	BIE	G2-1	Interstitial	Diploid	Diploid
chr5	302204	304025	303114	1821	3	BIE	G2-3	Interstitial	Diploid	Diploid
chr5	28394	33234	30814	4840	18	BIE	G2-4	Interstitial	Diploid	Diploid
chr5	46957	64548	55752.5	17591	44	BIE	G2-4	Interstitial	Diploid	Diploid
chr5	437636	511804	474720	74168	11	BDL	G3-1	Interstitial	Diploid	Diploid
chr5	548501	550074	549288	1573	12	BDL	G3-1	Interstitial	Diploid	Diploid
chr5	329660	333413	331536	3753	4	BDL	G3-10	Interstitial	Diploid	Diploid
chr5	357691	362022	359856	4331	3	BDL	G3-2	Interstitial	Diploid	Diploid
chr5	118772	119888	119330	1116	3	BDL	G3-2	Interstitial	Diploid	Diploid
chr5	290384	291501	290942	1117	3	BDL	G3-20	Interstitial	Diploid	Diploid
chr5	116932	118109	117520	1177	3	BDL	G3-20	Interstitial	Diploid	Diploid
chr5	359989	362250	361120	2261	4	BDL	G3-20	Interstitial	Diploid	Diploid
chr5	51800	55215	53507.5	3415	4	BDL	G3-3	Interstitial	Diploid	Diploid
chr6	239213	240516	239864	1303	4	CBL	G1-3	Interstitial	Diploid	Diploid
chr6	196644	198045	197344	1401	4	CBL	G1-3	Interstitial	Diploid	Diploid
chr6	80788	82011	81399.5	1223	6	CBL	G1-4	Interstitial	Diploid	Diploid
chr6	223720	242289	233004	18569	76	CBL	G1-4	Interstitial	Diploid	Diploid
chr6	40667	42650	41658.5	1983	3	CBL	G1-6	Interstitial	Diploid	Diploid
chr6	92397	97271	94834	4874	25	CBL	G1-6	Interstitial	Diploid	Diploid
chr6	29928	30866	30397	938	3	CBL	G1-7	Interstitial	Diploid	Diploid
chr6	44350	45442	44896	1092	6	BIE	G1-9	Interstitial	Diploid	Diploid
chr6	58402	59348	58875	946	3	BIE	G2-8	Interstitial	Diploid	Diploid
chr6	170923	172489	171706	1566	3	BDL	G3-2	Interstitial	Diploid	Diploid
chr7	564956	568442	566699	3486	5	CBL	G1-1	Interstitial	Diploid	Diploid
chr7	792837	793989	793413	1152	3	BIE	G1-17	Interstitial	Diploid	Diploid
chr7	659129	660035	659582	906	4	CBL	G1-2	Interstitial	Diploid	Diploid
chr7	614769	616170	615470	1401	3	CBL	G1-4	Interstitial	Diploid	Diploid
chr7	152740	158187	155464	5447	3	CBL	G1-7	Interstitial	Diploid	Diploid
chr7	35497	39075	37286	3578	4	CBL	G1-7	Interstitial	Diploid	Diploid
chr7	841272	842539	841906	1267	3	CBL	G1-8	Interstitial	Diploid	Diploid
chr7	352721	355667	354194	2946	3	CBL	G1-8	Interstitial	Diploid	Diploid
chr7	402395	404078	403236	1683	3	BIE	G1-9	Interstitial	Diploid	Diploid
chr7	387011	389156	388084	2145	3	BIE	G1-9	Interstitial	Diploid	Diploid
chr7	792837	793989	793413	1152	3	BIE	G2-1	Interstitial	Diploid	Diploid
chr7	651142	652305	651724	1163	5	BIE	G2-3	Interstitial	Diploid	Diploid
chr7	480406	481810	481108	1404	3	BDL	G3-1	Interstitial	Diploid	Diploid
chr7	280953	290724	285838	9771	3	BDL	G3-1	Interstitial	Diploid	Diploid
chr7	127909	130980	129444	3071	4	BDL	G3-2	Interstitial	Diploid	Diploid
chr7	273377	274850	274114	1473	6	BDL	G3-2	Interstitial	Diploid	Diploid
chr8	64462	70658	67560	6196	15	BIE	G1-17	Interstitial	Diploid	Diploid
chr8	238081	254083	246082	16002	50	BIE	G1-17	Interstitial	Diploid	Diploid
chr8	499461	500473	499967	1012	3	BIE	G1-19	Interstitial	Diploid	Diploid
chr8	313502	315033	314268	1531	3	BIE	G1-19	Interstitial	Diploid	Diploid
chr8	366473	367671	367072	1198	3	CBL	G1-2	Interstitial	Diploid	Diploid
chr8	356668	357802	357235	1134	3	BIE	G1-20	Interstitial	Diploid	Diploid
chr8	166015	166964	166490	949	3	CBL	G1-4	Interstitial	Diploid	Diploid
chr8	70715	71822	71268.5	1107	3	CBL	G1-6	Interstitial	Diploid	Diploid
chr8	168343	170378	169360	2035	3	BIE	G1-9	Interstitial	Diploid	Diploid
chr8	65035	70162	67598.5	5127	18	BIE	G1-9	Interstitial	Diploid	Diploid
chr8	238081	254038	246060	15957	53	BIE	G1-9	Interstitial	Diploid	Diploid
chr8	347336	348318	347827	982	4	BIE	G2-3	Interstitial	Diploid	Diploid
chr8	85120	88684	86902	3564	3	BIE	G2-7	Interstitial	Diploid	Diploid
chr8	526099	527205	526652	1106	5	BDL	G3-1	Interstitial	Diploid	Diploid
chr8	92704	94728	93716	2024	3	BDL	G3-10	Interstitial	Diploid	Diploid
chr8	288429	289755	289092	1326	5	BDL	G3-10	Interstitial	Diploid	Diploid
chr8	306100	314340	310220	8240	3	BDL	G3-2	Interstitial	Diploid	Diploid
chr8	526187	527205	526696	1018	5	BDL	G3-20	Interstitial	Diploid	Diploid
chr8	288324	290102	289213	1778	5	BDL	G3-20	Interstitial	Diploid	Diploid
chr8	39456	40739	40097.5	1283	3	BDL	G3-7	Interstitial	Diploid	Diploid
chr9	32683	33899	33291	1216	6	BIE	G1-19	Interstitial	Diploid	Diploid
chr9	35947	37144	36545.5	1197	5	BIE	G1-20	Interstitial	Diploid	Diploid
chr9	341447	342785	342116	1338	4	CBL	G1-7	Interstitial	Diploid	Diploid
chr9	27643	29527	28585	1884	4	BIE	G1-9	Interstitial	Diploid	Diploid
chr9	34417	36656	35536.5	2239	3	BDL	G3-1	Interstitial	Diploid	Diploid
chr9	33855	37308	35581.5	3453	4	BDL	G3-2	Interstitial	Diploid	Diploid
chr9	175674	182234	178954	6560	17	BDL	G3-2	Interstitial	Diploid	Diploid
chr9	222102	226254	224178	4152	22	BDL	G3-2	Interstitial	Diploid	Diploid
chr9	173218	174792	174005	1574	26	BDL	G3-2	Interstitial	Diploid	Diploid
chr9	27528	33675	30601.5	6147	31	BDL	G3-2	Interstitial	Diploid	Diploid
chr9	147316	171932	159624	24616	32	BDL	G3-2	Interstitial	Diploid	Diploid
chr9	130811	136441	133626	5630	32	BDL	G3-2	Interstitial	Diploid	Diploid
chr9	39659	61380	50519.5	21721	34	BDL	G3-2	Interstitial	Diploid	Diploid
chr9	265156	271327	268242	6171	36	BDL	G3-2	Interstitial	Diploid	Diploid
chr9	116718	129871	123294	13153	38	BDL	G3-2	Interstitial	Diploid	Diploid
chr9	136868	146127	141498	9259	42	BDL	G3-2	Interstitial	Diploid	Diploid
chr9	226379	254130	240254	27751	49	BDL	G3-2	Interstitial	Diploid	Diploid
chr9	100294	116249	108272	15955	51	BDL	G3-2	Interstitial	Diploid	Diploid
chr9	78506	100069	89287.5	21563	55	BDL	G3-2	Interstitial	Diploid	Diploid
chr9	254254	264193	259224	9939	62	BDL	G3-2	Interstitial	Diploid	Diploid
chr9	182735	217867	200301	35132	63	BDL	G3-2	Interstitial	Diploid	Diploid
chr9	61602	78207	69904.5	16605	95	BDL	G3-2	Interstitial	Diploid	Diploid
chr9	401220	402145	401682	925	3	BDL	G3-20	Interstitial	Diploid	Diploid
chr9	123880	126046	124963	2166	3	BDL	G3-20	Interstitial	Diploid	Diploid
chr9	83122	86029	84575.5	2907	3	BDL	G3-20	Interstitial	Diploid	Diploid
chr9	110125	113510	111818	3385	5	BDL	G3-20	Interstitial	Diploid	Diploid
chr10	341249	345102	343176	3853	3	BIE	G1-17	Interstitial	Diploid	Diploid
chr10	298090	306212	302151	8122	7	BIE	G1-17	Interstitial	Diploid	Diploid
chr10	499872	501307	500590	1435	3	CBL	G1-2	Interstitial	Diploid	Diploid
chr10	95764	97242	96503	1478	3	CBL	G1-2	Interstitial	Diploid	Diploid
chr10	309052	317647	313350	8595	35	CBL	G1-2	Interstitial	Diploid	Diploid
chr10	47278	48350	47814	1072	5	CBL	G1-3	Interstitial	Diploid	Diploid
chr10	302544	306213	304378	3669	16	CBL	G1-3	Interstitial	Diploid	Diploid
chr10	432347	433527	432937	1180	3	CBL	G1-4	Interstitial	Diploid	Diploid
chr10	143009	143965	143487	956	3	BIE	G1-9	Interstitial	Diploid	Diploid
chr10	232042	233242	232642	1200	4	BIE	G1-9	Interstitial	Diploid	Diploid
chr10	298090	305499	301794	7409	5	BIE	G1-9	Interstitial	Diploid	Diploid
chr10	396074	397400	396737	1326	3	BIE	G2-1	Interstitial	Diploid	Diploid
chr10	419493	421147	420320	1654	3	BIE	G2-3	Interstitial	Diploid	Diploid
chr10	381744	382692	382218	948	3	BIE	G2-3	Interstitial	Diploid	Diploid
chr10	652802	653905	653354	1103	5	BIE	G2-3	Interstitial	Diploid	Diploid
chr10	67430	68832	68131	1402	5	BIE	G2-3	Interstitial	Diploid	Diploid
chr10	670666	686219	678442	15553	4	BIE	G2-5	Interstitial	Diploid	Diploid
chr10	556735	670233	613484	113498	323	BIE	G2-5	Interstitial	Diploid	Diploid
chr10	615573	618469	617021	2896	3	BIE	G2-7	Interstitial	Diploid	Diploid
chr10	350421	353832	352126	3411	3	BIE	G2-7	Interstitial	Diploid	Diploid
chr10	506616	512930	509773	6314	32	BIE	G2-8	Interstitial	Diploid	Diploid
chr10	80119	81843	80981	1724	4	BDL	G3-1	Interstitial	Diploid	Diploid
chr10	584770	585711	585240	941	6	BDL	G3-10	Interstitial	Diploid	Diploid
chr10	253385	255063	254224	1678	4	BDL	G3-2	Interstitial	Diploid	Diploid
chr10	357705	358910	358308	1205	3	BDL	G3-20	Interstitial	Diploid	Diploid
chr10	512457	513362	512910	905	3	BDL	G3-3	Interstitial	Diploid	Diploid
chr11	106293	107441	106867	1148	4	CBL	G1-1	Interstitial	Diploid	Diploid
chr11	544700	546111	545406	1411	4	BIE	G1-19	Interstitial	Diploid	Diploid
chr11	64230	66181	65205.5	1951	4	CBL	G1-2	Interstitial	Diploid	Diploid
chr11	626512	637025	631768	10513	4	BIE	G1-20	Interstitial	Diploid	Diploid
chr11	612921	613906	613414	985	3	CBL	G1-3	Interstitial	Diploid	Diploid
chr11	71376	72450	71913	1074	3	CBL	G1-3	Interstitial	Diploid	Diploid
chr11	241374	242333	241854	959	3	CBL	G1-4	Interstitial	Diploid	Diploid
chr11	157367	163415	160391	6048	5	CBL	G1-4	Interstitial	Diploid	Diploid
chr11	385025	386426	385726	1401	3	CBL	G1-7	Interstitial	Diploid	Diploid
chr11	484277	485209	484743	932	4	CBL	G1-7	Interstitial	Diploid	Diploid
chr11	187696	189083	188390	1387	3	CBL	G1-8	Interstitial	Diploid	Diploid
chr11	300422	302035	301228	1613	5	BIE	G2-3	Interstitial	Diploid	Diploid
chr11	300839	301921	301380	1082	3	BIE	G2-8	Interstitial	Diploid	Diploid
chr11	456629	459436	458032	2807	5	BDL	G3-1	Interstitial	Diploid	Diploid
chr12	269092	272261	270676	3169	5	CBL	G1-1	Interstitial	Diploid	Diploid
chr12	475351	498146	486748	22795	8	CBL	G1-1	Interstitial	Diploid	Diploid
chr12	948074	978356	963215	30282	75	CBL	G1-1	Interstitial	Diploid	Diploid
chr12	588512	609114	598813	20602	76	CBL	G1-1	Interstitial	Diploid	Diploid
chr12	1021535	1036710	1.02912e+06	15175	96	CBL	G1-1	Interstitial	Diploid	Diploid
chr12	986469	1021482	1.00398e+06	35013	184	CBL	G1-1	Interstitial	Diploid	Diploid
chr12	498511	588292	543402	89781	586	CBL	G1-1	Interstitial	Diploid	Diploid
chr12	609289	694125	651707	84836	774	CBL	G1-1	Interstitial	Diploid	Diploid
chr12	694267	942835	818551	248568	878	CBL	G1-1	Interstitial	Diploid	Diploid
chr12	581691	583372	582532	1681	4	BIE	G1-17	Interstitial	Diploid	Diploid
chr12	235348	236289	235818	941	3	BIE	G1-19	Interstitial	Diploid	Diploid
chr12	218188	221384	219786	3196	3	BIE	G1-19	Interstitial	Diploid	Diploid
chr12	71439	79853	75646	8414	3	BIE	G1-19	Interstitial	Diploid	Diploid
chr12	210905	211955	211430	1050	3	CBL	G1-2	Interstitial	Diploid	Diploid
chr12	103618	104524	104071	906	3	CBL	G1-2	Interstitial	Diploid	Diploid
chr12	1042915	1044033	1043474	1118	4	CBL	G1-2	Interstitial	Diploid	Diploid
chr12	818726	819788	819257	1062	4	CBL	G1-4	Interstitial	Diploid	Diploid
chr12	1039052	1040173	1.03961e+06	1121	3	CBL	G1-7	Interstitial	Diploid	Diploid
chr12	69625	70802	70213.5	1177	3	CBL	G1-7	Interstitial	Diploid	Diploid
chr12	230150	231120	230635	970	4	CBL	G1-7	Interstitial	Diploid	Diploid
chr12	440497	455332	447914	14835	64	CBL	G1-7	Interstitial	Diploid	Diploid
chr12	303855	306540	305198	2685	6	BIE	G2-6	Interstitial	Diploid	Diploid
chr12	748935	752489	750712	3554	17	BIE	G2-6	Interstitial	Diploid	Diploid
chr12	303976	306321	305148	2345	6	BIE	G2-7	Interstitial	Diploid	Diploid
chr12	749004	752560	750782	3556	23	BIE	G2-7	Interstitial	Diploid	Diploid
chr12	235960	236931	236446	971	3	BDL	G3-1	Interstitial	Diploid	Diploid
chr12	229811	231016	230414	1205	3	BDL	G3-1	Interstitial	Diploid	Diploid
chr12	705159	706432	705796	1273	3	BDL	G3-10	Interstitial	Diploid	Diploid
chr12	778873	781786	780330	2913	8	BDL	G3-20	Interstitial	Diploid	Diploid
chr12	782155	787425	784790	5270	10	BDL	G3-20	Interstitial	Diploid	Diploid
chr12	585567	598173	591870	12606	46	BDL	G3-20	Interstitial	Diploid	Diploid
chr12	787718	941205	864462	153487	62	BDL	G3-20	Interstitial	Diploid	Diploid
chr12	605478	653442	629460	47964	132	BDL	G3-20	Interstitial	Diploid	Diploid
chr12	721939	778791	750365	56852	164	BDL	G3-20	Interstitial	Diploid	Diploid
chr12	670999	721699	696349	50700	400	BDL	G3-20	Interstitial	Diploid	Diploid
chr12	690619	691524	691072	905	3	BDL	G3-3	Interstitial	Diploid	Diploid
chr13	435000	437071	436036	2071	3	CBL	G1-1	Interstitial	Diploid	Diploid
chr13	192248	193387	192818	1139	3	CBL	G1-1	Interstitial	Diploid	Diploid
chr13	476189	477254	476722	1065	5	BIE	G1-17	Interstitial	Diploid	Diploid
chr13	433901	435684	434792	1783	4	BIE	G1-20	Interstitial	Diploid	Diploid
chr13	400045	401003	400524	958	3	CBL	G1-3	Interstitial	Diploid	Diploid
chr13	147607	148829	148218	1222	4	CBL	G1-4	Interstitial	Diploid	Diploid
chr13	718842	721346	720094	2504	3	CBL	G1-7	Interstitial	Diploid	Diploid
chr13	140798	142689	141744	1891	12	CBL	G1-8	Interstitial	Diploid	Diploid
chr13	501001	504995	502998	3994	20	CBL	G1-8	Interstitial	Diploid	Diploid
chr13	144275	154731	149503	10456	39	CBL	G1-8	Interstitial	Diploid	Diploid
chr13	239206	256071	247638	16865	42	CBL	G1-8	Interstitial	Diploid	Diploid
chr13	702363	703658	703010	1295	3	BIE	G2-1	Interstitial	Diploid	Diploid
chr13	67712	68613	68162.5	901	4	BIE	G2-3	Interstitial	Diploid	Diploid
chr13	350453	351687	351070	1234	4	BIE	G2-6	Interstitial	Diploid	Diploid
chr13	210168	213021	211594	2853	8	BIE	G2-6	Interstitial	Diploid	Diploid
chr13	350464	351687	351076	1223	3	BIE	G2-7	Interstitial	Diploid	Diploid
chr13	97269	98190	97729.5	921	3	BIE	G2-7	Interstitial	Diploid	Diploid
chr13	210256	212943	211600	2687	7	BIE	G2-7	Interstitial	Diploid	Diploid
chr13	208539	209564	209052	1025	3	BIE	G2-8	Interstitial	Diploid	Diploid
chr13	131857	139937	135897	8080	32	BIE	G2-8	Interstitial	Diploid	Diploid
chr13	86769	88555	87662	1786	3	BDL	G3-19	Interstitial	Diploid	Diploid
chr13	862781	863711	863246	930	4	BDL	G3-2	Interstitial	Diploid	Diploid
chr13	731708	732629	732168	921	3	BDL	G3-20	Interstitial	Diploid	Diploid
chr13	332226	333421	332824	1195	3	BDL	G3-20	Interstitial	Diploid	Diploid
chr13	318176	319403	318790	1227	3	BDL	G3-20	Interstitial	Diploid	Diploid
chr13	862731	863692	863212	961	4	BDL	G3-20	Interstitial	Diploid	Diploid
chr14	573634	576464	575049	2830	3	BIE	G1-17	Interstitial	Diploid	Diploid
chr14	482876	484173	483524	1297	3	BIE	G1-17	Interstitial	Diploid	Diploid
chr14	249933	251312	250622	1379	4	BIE	G1-17	Interstitial	Diploid	Diploid
chr14	421263	422179	421721	916	6	BIE	G1-17	Interstitial	Diploid	Diploid
chr14	728237	762573	745405	34336	3	BIE	G1-19	Interstitial	Diploid	Diploid
chr14	358887	359914	359400	1027	4	CBL	G1-2	Interstitial	Diploid	Diploid
chr14	68575	85450	77012.5	16875	3	CBL	G1-3	Interstitial	Diploid	Diploid
chr14	723244	724286	723765	1042	3	CBL	G1-4	Interstitial	Diploid	Diploid
chr14	504041	505043	504542	1002	3	CBL	G1-4	Interstitial	Diploid	Diploid
chr14	414902	416121	415512	1219	3	CBL	G1-7	Interstitial	Diploid	Diploid
chr14	325257	382857	354057	57600	305	CBL	G1-7	Interstitial	Diploid	Diploid
chr14	630081	631055	630568	974	3	BIE	G1-9	Interstitial	Diploid	Diploid
chr14	55934	56930	56432	996	3	BIE	G1-9	Interstitial	Diploid	Diploid
chr14	522086	525127	523606	3041	4	BIE	G1-9	Interstitial	Diploid	Diploid
chr14	665392	666791	666092	1399	3	BIE	G2-1	Interstitial	Diploid	Diploid
chr14	331278	332355	331816	1077	3	BIE	G2-1	Interstitial	Diploid	Diploid
chr14	649010	660824	654917	11814	51	BIE	G2-3	Interstitial	Diploid	Diploid
chr14	661068	679651	670360	18583	106	BIE	G2-3	Interstitial	Diploid	Diploid
chr14	282796	283757	283276	961	3	BIE	G2-4	Interstitial	Diploid	Diploid
chr14	594360	595399	594880	1039	3	BIE	G2-7	Interstitial	Diploid	Diploid
chr14	303362	304335	303848	973	9	BIE	G2-8	Interstitial	Diploid	Diploid
chr14	288937	299196	294066	10259	40	BIE	G2-8	Interstitial	Diploid	Diploid
chr14	114701	117579	116140	2878	3	BDL	G3-1	Interstitial	Diploid	Diploid
chr14	499655	501226	500440	1571	4	BDL	G3-1	Interstitial	Diploid	Diploid
chr14	210091	211109	210600	1018	4	BDL	G3-1	Interstitial	Diploid	Diploid
chr14	561304	564686	562995	3382	3	BDL	G3-10	Interstitial	Diploid	Diploid
chr14	257811	259014	258412	1203	3	BDL	G3-2	Interstitial	Diploid	Diploid
chr14	22536	23560	23048	1024	3	BDL	G3-2	Interstitial	Diploid	Diploid
chr14	572333	573366	572850	1033	3	BDL	G3-20	Interstitial	Diploid	Diploid
chr14	246841	247819	247330	978	3	BDL	G3-20	Interstitial	Diploid	Diploid
chr14	199786	200703	200244	917	4	BDL	G3-20	Interstitial	Diploid	Diploid
chr15	367541	370625	369083	3084	12	CBL	G1-1	Interstitial	Diploid	Diploid
chr15	568064	572872	570468	4808	3	BIE	G1-17	Interstitial	Diploid	Diploid
chr15	729355	730326	729840	971	4	BIE	G1-17	Interstitial	Diploid	Diploid
chr15	273782	278446	276114	4664	3	CBL	G1-2	Interstitial	Diploid	Diploid
chr15	65002	66116	65559	1114	3	CBL	G1-3	Interstitial	Diploid	Diploid
chr15	20855	21786	21320.5	931	3	CBL	G1-3	Interstitial	Diploid	Diploid
chr15	93810	94727	94268.5	917	4	CBL	G1-4	Interstitial	Diploid	Diploid
chr15	61561	63491	62526	1930	4	CBL	G1-4	Interstitial	Diploid	Diploid
chr15	204189	205404	204796	1215	3	CBL	G1-6	Interstitial	Diploid	Diploid
chr15	838403	839314	838858	911	4	BIE	G2-1	Interstitial	Diploid	Diploid
chr15	457955	459114	458534	1159	3	BIE	G2-3	Interstitial	Diploid	Diploid
chr15	346201	347193	346697	992	3	BIE	G2-3	Interstitial	Diploid	Diploid
chr15	940338	942594	941466	2256	4	BIE	G2-3	Interstitial	Diploid	Diploid
chr15	448273	450403	449338	2130	4	BIE	G2-4	Interstitial	Diploid	Diploid
chr15	440572	447630	444101	7058	13	BIE	G2-4	Interstitial	Diploid	Diploid
chr15	489370	490448	489909	1078	3	BDL	G3-1	Interstitial	Diploid	Diploid
chr15	100836	101792	101314	956	3	BDL	G3-1	Interstitial	Diploid	Diploid
chr15	670341	672277	671309	1936	4	BDL	G3-1	Interstitial	Diploid	Diploid
chr15	68504	69628	69066	1124	4	BDL	G3-1	Interstitial	Diploid	Diploid
chr15	1044835	1054612	1.04972e+06	9777	74	BDL	G3-1	Interstitial	Diploid	Diploid
chr15	915888	916989	916438	1101	3	BDL	G3-2	Interstitial	Diploid	Diploid
chr15	25492	26598	26045	1106	6	BDL	G3-2	Interstitial	Diploid	Diploid
chr15	1029819	1030894	1.03036e+06	1075	3	BDL	G3-20	Interstitial	Diploid	Diploid
chr15	854995	858278	856636	3283	4	BDL	G3-20	Interstitial	Diploid	Diploid
chr15	40881	42555	41718	1674	3	BDL	G3-3	Interstitial	Diploid	Diploid
chr16	799192	812664	805928	13472	3	BIE	G1-17	Interstitial	Diploid	Diploid
chr16	591835	593303	592569	1468	3	BIE	G1-19	Interstitial	Diploid	Diploid
chr16	472772	473742	473257	970	3	BIE	G1-19	Interstitial	Diploid	Diploid
chr16	912142	913497	912820	1355	3	CBL	G1-3	Interstitial	Diploid	Diploid
chr16	781610	782582	782096	972	3	CBL	G1-4	Interstitial	Diploid	Diploid
chr16	519572	521477	520524	1905	6	CBL	G1-4	Interstitial	Diploid	Diploid
chr16	271563	272689	272126	1126	3	CBL	G1-8	Interstitial	Diploid	Diploid
chr16	602060	603519	602790	1459	3	BIE	G1-9	Interstitial	Diploid	Diploid
chr16	49062	50124	49593	1062	3	BIE	G1-9	Interstitial	Diploid	Diploid
chr16	517813	518778	518296	965	4	BIE	G2-1	Interstitial	Diploid	Diploid
chr16	407455	408905	408180	1450	4	BIE	G2-1	Interstitial	Diploid	Diploid
chr16	818066	819399	818732	1333	3	BIE	G2-3	Interstitial	Diploid	Diploid
chr16	65447	67137	66292	1690	4	BIE	G2-3	Interstitial	Diploid	Diploid
chr16	473679	474600	474140	921	5	BIE	G2-5	Interstitial	Diploid	Diploid
chr16	829163	830301	829732	1138	3	BIE	G2-7	Interstitial	Diploid	Diploid
chr16	487263	488900	488082	1637	4	BIE	G2-7	Interstitial	Diploid	Diploid
chr16	138824	139856	139340	1032	3	BIE	G2-8	Interstitial	Diploid	Diploid
chr16	838494	839759	839126	1265	4	BDL	G3-1	Interstitial	Diploid	Diploid
chr16	790901	792658	791780	1757	3	BDL	G3-2	Interstitial	Diploid	Diploid
chr16	551498	552656	552077	1158	3	BDL	G3-20	Interstitial	Diploid	Diploid
chr16	121654	125060	123357	3406	3	BDL	G3-20	Interstitial	Diploid	Diploid
chr16	748665	762294	755480	13629	4	BDL	G3-20	Interstitial	Diploid	Diploid
chr16	762560	785862	774211	23302	70	BDL	G3-20	Interstitial	Diploid	Diploid
chr16	788092	850727	819410	62635	94	BDL	G3-20	Interstitial	Diploid	Diploid
chr16	857396	926862	892129	69466	372	BDL	G3-20	Interstitial	Diploid	Diploid
chr16	838383	839744	839064	1361	3	BDL	G3-3	Interstitial	Diploid	Diploid
chr16	292803	293741	293272	938	3	BDL	G3-3	Interstitial	Diploid	Diploid
chr1	2869	9756	6312.5	6887	9	CBL	G1-1	Terminal	Diploid	Diploid
chr1	213596	219426	216511	5830	3	CBL	G1-2	Terminal	Diploid	Diploid
chr1	18926	20350	19638	1424	3	CBL	G1-3	Terminal	Diploid	Diploid
chr1	12789	18903	15846	6114	4	BIE	G2-8	Terminal	Diploid	Diploid
chr1	2511	6294	4402.5	3783	3	BDL	G3-1	Terminal	Diploid	Diploid
chr1	206737	214198	210468	7461	4	BDL	G3-2	Terminal	Diploid	Diploid
chr1	18755	27040	22897.5	8285	3	BDL	G3-20	Terminal	Diploid	Diploid
chr1	18755	27040	22897.5	8285	3	BDL	G3-3	Terminal	Diploid	Diploid
chr2	519944	789462	654703	269518	955	BIE	G2-6	Terminal	Diploid	Diploid
chr2	748207	789312	768760	41105	320	BIE	G2-7	Terminal	Diploid	Diploid
chr3	5889	11261	8575	5372	9	BIE	G1-19	Terminal	Diploid	Diploid
chr3	287562	304487	296024	16925	3	BIE	G2-6	Terminal	Diploid	Diploid
chr4	1511468	1512825	1.51215e+06	1357	4	CBL	G1-4	Terminal	Diploid	Diploid
chr4	1510197	1522177	1516187	11980	64	CBL	G1-6	Terminal	Diploid	Diploid
chr4	2151	10556	6353.5	8405	3	CBL	G1-8	Terminal	Diploid	Diploid
chr4	1635	32531	17083	30896	3	BIE	G2-3	Terminal	Diploid	Diploid
chr4	2462	10018	6240	7556	4	BDL	G3-1	Terminal	Diploid	Diploid
chr4	17661	18683	18172	1022	3	BDL	G3-2	Terminal	Diploid	Diploid
chr4	2462	10041	6251.5	7579	3	BDL	G3-7	Terminal	Diploid	Diploid
chr7	6799	13047	9923	6248	4	CBL	G1-1	Terminal	Diploid	Diploid
chr7	8692	42141	25416.5	33449	6	BDL	G3-1	Terminal	Diploid	Diploid
chr8	6592	9660	8126	3068	3	BDL	G3-7	Terminal	Diploid	Diploid
chr9	430947	432334	431640	1387	4	BIE	G1-20	Terminal	Diploid	Diploid
chr9	430947	432366	431656	1419	4	BIE	G2-5	Terminal	Diploid	Diploid
chr9	430947	432357	431652	1410	4	BIE	G2-6	Terminal	Diploid	Diploid
chr9	430947	432357	431652	1410	4	BIE	G2-8	Terminal	Diploid	Diploid
chr9	415025	426664	420844	11639	26	BDL	G3-2	Terminal	Diploid	Diploid
chr9	428450	431960	430205	3510	33	BDL	G3-2	Terminal	Diploid	Diploid
chr10	715095	729248	722172	14153	4	BIE	G2-5	Terminal	Diploid	Diploid
chr11	10891	20211	15551	9320	3	BIE	G1-19	Terminal	Diploid	Diploid
chr11	646659	649165	647912	2506	3	CBL	G1-2	Terminal	Diploid	Diploid
chr11	654218	663760	658989	9542	3	BIE	G2-7	Terminal	Diploid	Diploid
chr12	1037082	1063795	1.05044e+06	26713	156	CBL	G1-1	Terminal	Diploid	Diploid
chr12	1060653	1061678	1.06117e+06	1025	3	BIE	G1-17	Terminal	Diploid	Diploid
chr12	1062638	1063775	1.06321e+06	1137	3	CBL	G1-4	Terminal	Diploid	Diploid
chr12	1050780	1051907	1.05134e+06	1127	3	BIE	G1-9	Terminal	Diploid	Diploid
chr12	1062189	1063935	1063062	1746	8	BIE	G2-6	Terminal	Diploid	Diploid
chr13	14244	15179	14711.5	935	6	BDL	G3-3	Terminal	Diploid	Diploid
chr14	776827	779154	777990	2327	3	BIE	G2-1	Terminal	Diploid	Diploid
chr14	776754	779107	777930	2353	5	BIE	G2-5	Terminal	Diploid	Diploid
chr14	776770	782733	779752	5963	3	BIE	G2-7	Terminal	Diploid	Diploid
chr15	1055576	1063785	1.05968e+06	8209	6	BDL	G3-1	Terminal	Diploid	Diploid
chr16	927388	929886	928637	2498	14	BDL	G3-20	Terminal	Diploid	Diploid
chr16	929960	931396	930678	1436	22	BDL	G3-20	Terminal	Diploid	Diploid
chr16	932505	937457	934981	4952	24	BDL	G3-20	Terminal	Diploid	Diploid
chr16	937620	942354	939987	4734	39	BDL	G3-20	Terminal	Diploid	Diploid
chr1	195624	196671	196148	1047	3	CBR	E1-11	Interstitial	Tetraploid	Tetraploid
chr1	202905	206075	204490	3170	12	CBR	E1-11	Interstitial	Tetraploid	Tetraploid
chr1	149079	149994	149536	915	3	CBR	E1-13	Interstitial	Tetraploid	Tetraploid
chr1	24912	26191	25551.5	1279	4	CBR	E1-13	Interstitial	Tetraploid	Tetraploid
chr1	137221	140009	138615	2788	4	CBR	E1-13	Interstitial	Tetraploid	Tetraploid
chr1	95094	97315	96204.5	2221	4	CBR	E1-13	Interstitial	Tetraploid	Tetraploid
chr1	172579	173917	173248	1338	4	CBR	E1-14	Interstitial	Tetraploid	Tetraploid
chr1	183900	185259	184580	1359	6	CBR	E1-14	Interstitial	Tetraploid	Tetraploid
chr1	76720	78323	77521.5	1603	3	CBR	E1-15	Interstitial	Tetraploid	Tetraploid
chr1	66075	68219	67147	2144	3	CBR	E1-15	Interstitial	Tetraploid	Tetraploid
chr1	126249	127464	126856	1215	5	CBR	E1-15	Interstitial	Tetraploid	Tetraploid
chr1	25093	27256	26174.5	2163	11	CBR	E1-15	Interstitial	Tetraploid	Tetraploid
chr1	50997	52397	51697	1400	4	CBR	E1-16	Interstitial	Tetraploid	Tetraploid
chr1	142868	143954	143411	1086	5	CBR	E1-16	Interstitial	Tetraploid	Tetraploid
chr1	171186	172280	171733	1094	6	CBR	E1-16	Interstitial	Tetraploid	Tetraploid
chr1	203178	206409	204794	3231	9	CBR	E1-16	Interstitial	Tetraploid	Tetraploid
chr1	150447	152466	151456	2019	3	BEK	E1-17	Interstitial	Tetraploid	Tetraploid
chr1	82239	83650	82944.5	1411	3	BEK	E1-17	Interstitial	Tetraploid	Tetraploid
chr1	203440	206421	204930	2981	6	BEK	E1-17	Interstitial	Tetraploid	Tetraploid
chr1	49398	53019	51208.5	3621	6	BEK	E1-17	Interstitial	Tetraploid	Tetraploid
chr1	24912	26276	25594	1364	10	CBR	E1-18	Interstitial	Tetraploid	Tetraploid
chr1	205198	206498	205848	1300	6	BEK	E1-19	Interstitial	Tetraploid	Tetraploid
chr1	197922	202790	200356	4868	3	BEK	E1-20	Interstitial	Tetraploid	Tetraploid
chr1	175794	176928	176361	1134	3	BEK	E1-20	Interstitial	Tetraploid	Tetraploid
chr1	97177	98092	97634.5	915	3	BEK	E1-20	Interstitial	Tetraploid	Tetraploid
chr1	43800	46143	44971.5	2343	3	BEK	E1-20	Interstitial	Tetraploid	Tetraploid
chr1	137099	139670	138384	2571	4	BEK	E1-20	Interstitial	Tetraploid	Tetraploid
chr1	205232	206498	205865	1266	6	BEK	E1-20	Interstitial	Tetraploid	Tetraploid
chr1	48258	51632	49945	3374	6	BEK	E1-20	Interstitial	Tetraploid	Tetraploid
chr1	42576	43536	43056	960	3	CBR	E1-4	Interstitial	Tetraploid	Tetraploid
chr1	94096	95076	94586	980	3	CBR	E1-4	Interstitial	Tetraploid	Tetraploid
chr1	204910	206547	205728	1637	6	CBR	E1-4	Interstitial	Tetraploid	Tetraploid
chr1	24823	26312	25567.5	1489	4	CBR	E1-8	Interstitial	Tetraploid	Tetraploid
chr1	61891	63851	62871	1960	3	BEK	E2-1	Interstitial	Tetraploid	Tetraploid
chr1	200373	205232	202802	4859	4	BEK	E2-1	Interstitial	Tetraploid	Tetraploid
chr1	146902	149254	148078	2352	4	BEK	E2-1	Interstitial	Tetraploid	Tetraploid
chr1	135131	139557	137344	4426	4	BEK	E2-1	Interstitial	Tetraploid	Tetraploid
chr1	175502	177002	176252	1500	5	BEK	E2-1	Interstitial	Tetraploid	Tetraploid
chr1	25182	27009	26095.5	1827	9	BEK	E2-1	Interstitial	Tetraploid	Tetraploid
chr1	66589	68599	67594	2010	3	CKK	E2-11	Interstitial	Tetraploid	Tetraploid
chr1	47345	48544	47944.5	1199	3	CKK	E2-11	Interstitial	Tetraploid	Tetraploid
chr1	138293	139752	139022	1459	4	CKK	E2-11	Interstitial	Tetraploid	Tetraploid
chr1	186949	188868	187908	1919	6	CKK	E2-11	Interstitial	Tetraploid	Tetraploid
chr1	204027	206439	205233	2412	5	CKK	E2-20	Interstitial	Tetraploid	Tetraploid
chr1	24816	27191	26003.5	2375	12	CKK	E2-20	Interstitial	Tetraploid	Tetraploid
chr1	142912	143827	143370	915	3	BEK	E2-7	Interstitial	Tetraploid	Tetraploid
chr1	139871	141319	140595	1448	3	BEK	E2-7	Interstitial	Tetraploid	Tetraploid
chr1	43334	47470	45402	4136	4	BEK	E2-7	Interstitial	Tetraploid	Tetraploid
chr1	156430	157958	157194	1528	3	BEK	E2-8	Interstitial	Tetraploid	Tetraploid
chr1	140054	142764	141409	2710	4	BEK	E2-8	Interstitial	Tetraploid	Tetraploid
chr1	61931	63851	62891	1920	3	BEK	E2-9	Interstitial	Tetraploid	Tetraploid
chr1	92209	93225	92717	1016	4	BEK	E2-9	Interstitial	Tetraploid	Tetraploid
chr1	49893	52286	51089.5	2393	4	BEK	E2-9	Interstitial	Tetraploid	Tetraploid
chr1	25194	26243	25718.5	1049	6	BEK	E2-9	Interstitial	Tetraploid	Tetraploid
chr1	139090	140319	139704	1229	3	CKK	E3-11	Interstitial	Tetraploid	Tetraploid
chr1	204910	206095	205502	1185	5	CKK	E3-11	Interstitial	Tetraploid	Tetraploid
chr1	154907	155868	155388	961	3	CKK	E3-2	Interstitial	Tetraploid	Tetraploid
chr1	139090	140319	139704	1229	3	CKK	E3-2	Interstitial	Tetraploid	Tetraploid
chr1	67105	68052	67578.5	947	4	CKK	E3-2	Interstitial	Tetraploid	Tetraploid
chr1	24170	25988	25079	1818	4	CKK	E3-2	Interstitial	Tetraploid	Tetraploid
chr1	101312	103145	102228	1833	6	CKK	E3-2	Interstitial	Tetraploid	Tetraploid
chr1	200421	203013	201717	2592	3	CKK	E3-3	Interstitial	Tetraploid	Tetraploid
chr1	163138	166338	164738	3200	3	CKK	E3-3	Interstitial	Tetraploid	Tetraploid
chr1	141610	143362	142486	1752	4	CKK	E3-3	Interstitial	Tetraploid	Tetraploid
chr1	107528	109844	108686	2316	4	CKK	E3-3	Interstitial	Tetraploid	Tetraploid
chr1	96064	98652	97358	2588	4	CKK	E3-3	Interstitial	Tetraploid	Tetraploid
chr1	39941	41152	40546.5	1211	4	CKK	E3-3	Interstitial	Tetraploid	Tetraploid
chr1	151945	153924	152934	1979	5	CKK	E3-3	Interstitial	Tetraploid	Tetraploid
chr1	204027	206594	205310	2567	12	CKK	E3-3	Interstitial	Tetraploid	Tetraploid
chr1	187580	188765	188172	1185	3	CKK	E3-4	Interstitial	Tetraploid	Tetraploid
chr1	120277	121350	120814	1073	3	CKK	E3-4	Interstitial	Tetraploid	Tetraploid
chr1	200602	202723	201662	2121	5	CKK	E3-4	Interstitial	Tetraploid	Tetraploid
chr1	178597	179586	179092	989	3	CKK	E3-5	Interstitial	Tetraploid	Tetraploid
chr1	114906	115888	115397	982	3	CKK	E3-5	Interstitial	Tetraploid	Tetraploid
chr1	101349	103774	102562	2425	3	CKK	E3-5	Interstitial	Tetraploid	Tetraploid
chr1	95471	96595	96033	1124	3	CKK	E3-5	Interstitial	Tetraploid	Tetraploid
chr1	46693	47876	47284.5	1183	3	CKK	E3-5	Interstitial	Tetraploid	Tetraploid
chr1	142669	144249	143459	1580	4	CKK	E3-5	Interstitial	Tetraploid	Tetraploid
chr1	192912	193954	193433	1042	5	CKK	E3-5	Interstitial	Tetraploid	Tetraploid
chr1	188449	189489	188969	1040	5	CKK	E3-5	Interstitial	Tetraploid	Tetraploid
chr1	163057	167233	165145	4176	5	CKK	E3-5	Interstitial	Tetraploid	Tetraploid
chr1	24401	25445	24923	1044	10	CKK	E3-5	Interstitial	Tetraploid	Tetraploid
chr1	62260	63559	62909.5	1299	4	CKK	E3-6	Interstitial	Tetraploid	Tetraploid
chr1	142355	143362	142858	1007	5	CKK	E3-6	Interstitial	Tetraploid	Tetraploid
chr1	171961	173152	172556	1191	4	CKK	E3-8	Interstitial	Tetraploid	Tetraploid
chr1	154522	155614	155068	1092	4	CKK	E3-8	Interstitial	Tetraploid	Tetraploid
chr1	100802	102417	101610	1615	4	CKK	E3-8	Interstitial	Tetraploid	Tetraploid
chr1	67319	68243	67781	924	4	CKK	E3-8	Interstitial	Tetraploid	Tetraploid
chr1	24737	26004	25370.5	1267	4	CKK	E3-8	Interstitial	Tetraploid	Tetraploid
chr1	96085	99175	97630	3090	5	CKK	E3-8	Interstitial	Tetraploid	Tetraploid
chr1	138159	140344	139252	2185	7	CKK	E3-8	Interstitial	Tetraploid	Tetraploid
chr1	177476	178424	177950	948	3	CKK	E3-9	Interstitial	Tetraploid	Tetraploid
chr1	49819	54134	51976.5	4315	3	CKK	E3-9	Interstitial	Tetraploid	Tetraploid
chr1	25503	27105	26304	1602	3	CKK	E3-9	Interstitial	Tetraploid	Tetraploid
chr1	182505	183809	183157	1304	4	CKK	E3-9	Interstitial	Tetraploid	Tetraploid
chr1	82102	85727	83914.5	3625	4	CKK	E3-9	Interstitial	Tetraploid	Tetraploid
chr1	198054	202716	200385	4662	5	CKK	E3-9	Interstitial	Tetraploid	Tetraploid
chr1	189003	190081	189542	1078	5	CKK	E3-9	Interstitial	Tetraploid	Tetraploid
chr2	212518	213579	213048	1061	3	CBR	E1-11	Interstitial	Tetraploid	Tetraploid
chr2	489407	493287	491347	3880	3	CBR	E1-11	Interstitial	Tetraploid	Tetraploid
chr2	559934	561371	560652	1437	3	CBR	E1-11	Interstitial	Tetraploid	Tetraploid
chr2	767521	768997	768259	1476	3	CBR	E1-11	Interstitial	Tetraploid	Tetraploid
chr2	109607	110726	110166	1119	3	CBR	E1-11	Interstitial	Tetraploid	Tetraploid
chr2	623880	625140	624510	1260	3	CBR	E1-11	Interstitial	Tetraploid	Tetraploid
chr2	668186	676390	672288	8204	3	CBR	E1-11	Interstitial	Tetraploid	Tetraploid
chr2	637596	641013	639304	3417	4	CBR	E1-11	Interstitial	Tetraploid	Tetraploid
chr2	231770	234406	233088	2636	4	CBR	E1-11	Interstitial	Tetraploid	Tetraploid
chr2	278322	279278	278800	956	4	CBR	E1-11	Interstitial	Tetraploid	Tetraploid
chr2	249692	250793	250242	1101	5	CBR	E1-11	Interstitial	Tetraploid	Tetraploid
chr2	500167	501501	500834	1334	5	CBR	E1-11	Interstitial	Tetraploid	Tetraploid
chr2	660129	661817	660973	1688	6	CBR	E1-11	Interstitial	Tetraploid	Tetraploid
chr2	642887	644224	643556	1337	7	CBR	E1-11	Interstitial	Tetraploid	Tetraploid
chr2	660618	661625	661122	1007	9	CBR	E1-13	Interstitial	Tetraploid	Tetraploid
chr2	303794	305571	304682	1777	3	CBR	E1-14	Interstitial	Tetraploid	Tetraploid
chr2	246646	247567	247106	921	3	CBR	E1-14	Interstitial	Tetraploid	Tetraploid
chr2	758191	759965	759078	1774	3	CBR	E1-14	Interstitial	Tetraploid	Tetraploid
chr2	37541	38958	38249.5	1417	4	CBR	E1-14	Interstitial	Tetraploid	Tetraploid
chr2	118770	123609	121190	4839	4	CBR	E1-14	Interstitial	Tetraploid	Tetraploid
chr2	514091	514992	514542	901	4	CBR	E1-14	Interstitial	Tetraploid	Tetraploid
chr2	628464	629384	628924	920	4	CBR	E1-14	Interstitial	Tetraploid	Tetraploid
chr2	84755	85963	85359	1208	4	CBR	E1-14	Interstitial	Tetraploid	Tetraploid
chr2	588348	589265	588806	917	4	CBR	E1-14	Interstitial	Tetraploid	Tetraploid
chr2	332926	335574	334250	2648	7	CBR	E1-14	Interstitial	Tetraploid	Tetraploid
chr2	21721	23844	22782.5	2123	3	CBR	E1-15	Interstitial	Tetraploid	Tetraploid
chr2	187334	188534	187934	1200	3	CBR	E1-15	Interstitial	Tetraploid	Tetraploid
chr2	212373	214073	213223	1700	3	CBR	E1-15	Interstitial	Tetraploid	Tetraploid
chr2	484559	486011	485285	1452	3	CBR	E1-15	Interstitial	Tetraploid	Tetraploid
chr2	607952	608936	608444	984	3	CBR	E1-15	Interstitial	Tetraploid	Tetraploid
chr2	194295	195376	194836	1081	3	CBR	E1-15	Interstitial	Tetraploid	Tetraploid
chr2	372781	375901	374341	3120	3	CBR	E1-15	Interstitial	Tetraploid	Tetraploid
chr2	745294	749029	747162	3735	3	CBR	E1-15	Interstitial	Tetraploid	Tetraploid
chr2	333296	335268	334282	1972	4	CBR	E1-15	Interstitial	Tetraploid	Tetraploid
chr2	454854	457164	456009	2310	4	CBR	E1-15	Interstitial	Tetraploid	Tetraploid
chr2	157998	159520	158759	1522	4	CBR	E1-15	Interstitial	Tetraploid	Tetraploid
chr2	215780	216741	216260	961	4	CBR	E1-15	Interstitial	Tetraploid	Tetraploid
chr2	472308	473259	472784	951	5	CBR	E1-15	Interstitial	Tetraploid	Tetraploid
chr2	586224	587537	586880	1313	5	CBR	E1-15	Interstitial	Tetraploid	Tetraploid
chr2	686600	696950	691775	10350	6	CBR	E1-15	Interstitial	Tetraploid	Tetraploid
chr2	701330	713303	707316	11973	7	CBR	E1-15	Interstitial	Tetraploid	Tetraploid
chr2	241496	242964	242230	1468	3	CBR	E1-16	Interstitial	Tetraploid	Tetraploid
chr2	671167	679855	675511	8688	3	CBR	E1-16	Interstitial	Tetraploid	Tetraploid
chr2	29433	36362	32897.5	6929	4	CBR	E1-16	Interstitial	Tetraploid	Tetraploid
chr2	70053	71527	70790	1474	4	CBR	E1-16	Interstitial	Tetraploid	Tetraploid
chr2	150538	151628	151083	1090	4	CBR	E1-16	Interstitial	Tetraploid	Tetraploid
chr2	545260	546408	545834	1148	5	CBR	E1-16	Interstitial	Tetraploid	Tetraploid
chr2	322029	323819	322924	1790	5	CBR	E1-16	Interstitial	Tetraploid	Tetraploid
chr2	37938	39475	38706.5	1537	6	CBR	E1-16	Interstitial	Tetraploid	Tetraploid
chr2	660618	662067	661342	1449	7	CBR	E1-16	Interstitial	Tetraploid	Tetraploid
chr2	740700	744091	742396	3391	3	BEK	E1-17	Interstitial	Tetraploid	Tetraploid
chr2	585327	586543	585935	1216	3	BEK	E1-17	Interstitial	Tetraploid	Tetraploid
chr2	200260	202128	201194	1868	3	BEK	E1-17	Interstitial	Tetraploid	Tetraploid
chr2	175305	178648	176976	3343	3	BEK	E1-17	Interstitial	Tetraploid	Tetraploid
chr2	567636	568987	568312	1351	4	BEK	E1-17	Interstitial	Tetraploid	Tetraploid
chr2	311146	312550	311848	1404	4	BEK	E1-17	Interstitial	Tetraploid	Tetraploid
chr2	71592	72790	72191	1198	4	BEK	E1-17	Interstitial	Tetraploid	Tetraploid
chr2	217009	218259	217634	1250	3	CBR	E1-18	Interstitial	Tetraploid	Tetraploid
chr2	659896	660886	660391	990	3	CBR	E1-18	Interstitial	Tetraploid	Tetraploid
chr2	409125	410888	410006	1763	4	CBR	E1-18	Interstitial	Tetraploid	Tetraploid
chr2	673650	675409	674530	1759	3	BEK	E1-20	Interstitial	Tetraploid	Tetraploid
chr2	80020	84946	82483	4926	3	BEK	E1-20	Interstitial	Tetraploid	Tetraploid
chr2	65109	67350	66229.5	2241	3	BEK	E1-20	Interstitial	Tetraploid	Tetraploid
chr2	23809	45508	34658.5	21699	5	BEK	E1-20	Interstitial	Tetraploid	Tetraploid
chr2	427981	429612	428796	1631	6	BEK	E1-20	Interstitial	Tetraploid	Tetraploid
chr2	92041	97241	94641	5200	7	BEK	E1-20	Interstitial	Tetraploid	Tetraploid
chr2	165734	166758	166246	1024	3	CBR	E1-4	Interstitial	Tetraploid	Tetraploid
chr2	249692	251113	250402	1421	3	CBR	E1-4	Interstitial	Tetraploid	Tetraploid
chr2	645400	647274	646337	1874	3	CBR	E1-4	Interstitial	Tetraploid	Tetraploid
chr2	175986	178314	177150	2328	3	CBR	E1-4	Interstitial	Tetraploid	Tetraploid
chr2	337257	338974	338116	1717	3	CBR	E1-4	Interstitial	Tetraploid	Tetraploid
chr2	372451	375958	374204	3507	4	CBR	E1-4	Interstitial	Tetraploid	Tetraploid
chr2	635166	636692	635929	1526	4	CBR	E1-4	Interstitial	Tetraploid	Tetraploid
chr2	37541	39175	38358	1634	4	CBR	E1-4	Interstitial	Tetraploid	Tetraploid
chr2	120615	123633	122124	3018	4	CBR	E1-4	Interstitial	Tetraploid	Tetraploid
chr2	591068	592096	591582	1028	4	CBR	E1-4	Interstitial	Tetraploid	Tetraploid
chr2	83017	84590	83803.5	1573	5	CBR	E1-4	Interstitial	Tetraploid	Tetraploid
chr2	644254	645223	644738	969	5	CBR	E1-4	Interstitial	Tetraploid	Tetraploid
chr2	665262	677885	671574	12623	5	CBR	E1-4	Interstitial	Tetraploid	Tetraploid
chr2	217009	218259	217634	1250	3	CBR	E1-8	Interstitial	Tetraploid	Tetraploid
chr2	391865	392771	392318	906	3	CBR	E1-8	Interstitial	Tetraploid	Tetraploid
chr2	213077	214473	213775	1396	3	CBR	E1-8	Interstitial	Tetraploid	Tetraploid
chr2	231544	234362	232953	2818	3	CBR	E1-8	Interstitial	Tetraploid	Tetraploid
chr2	370413	372300	371356	1887	3	CBR	E1-8	Interstitial	Tetraploid	Tetraploid
chr2	514980	515932	515456	952	3	CBR	E1-8	Interstitial	Tetraploid	Tetraploid
chr2	586809	589932	588370	3123	3	CBR	E1-8	Interstitial	Tetraploid	Tetraploid
chr2	299826	301195	300510	1369	4	CBR	E1-8	Interstitial	Tetraploid	Tetraploid
chr2	697965	701666	699816	3701	4	CBR	E1-8	Interstitial	Tetraploid	Tetraploid
chr2	28868	32885	30876.5	4017	5	CBR	E1-8	Interstitial	Tetraploid	Tetraploid
chr2	637232	641654	639443	4422	5	CBR	E1-8	Interstitial	Tetraploid	Tetraploid
chr2	109491	110698	110094	1207	6	CBR	E1-8	Interstitial	Tetraploid	Tetraploid
chr2	565875	566916	566396	1041	7	CBR	E1-8	Interstitial	Tetraploid	Tetraploid
chr2	606116	607261	606688	1145	7	CBR	E1-8	Interstitial	Tetraploid	Tetraploid
chr2	650377	652688	651532	2311	3	BEK	E2-1	Interstitial	Tetraploid	Tetraploid
chr2	642681	644153	643417	1472	3	BEK	E2-1	Interstitial	Tetraploid	Tetraploid
chr2	602031	603414	602722	1383	3	BEK	E2-1	Interstitial	Tetraploid	Tetraploid
chr2	395002	398987	396994	3985	3	BEK	E2-1	Interstitial	Tetraploid	Tetraploid
chr2	309894	310824	310359	930	3	BEK	E2-1	Interstitial	Tetraploid	Tetraploid
chr2	126708	127831	127270	1123	3	BEK	E2-1	Interstitial	Tetraploid	Tetraploid
chr2	501889	505298	503594	3409	4	BEK	E2-1	Interstitial	Tetraploid	Tetraploid
chr2	490127	491560	490844	1433	4	BEK	E2-1	Interstitial	Tetraploid	Tetraploid
chr2	427981	429424	428702	1443	4	BEK	E2-1	Interstitial	Tetraploid	Tetraploid
chr2	152942	154360	153651	1418	5	BEK	E2-1	Interstitial	Tetraploid	Tetraploid
chr2	636461	637718	637090	1257	3	CKK	E2-11	Interstitial	Tetraploid	Tetraploid
chr2	365007	366084	365546	1077	3	CKK	E2-11	Interstitial	Tetraploid	Tetraploid
chr2	350183	351475	350829	1292	3	CKK	E2-11	Interstitial	Tetraploid	Tetraploid
chr2	272842	274147	273494	1305	3	CKK	E2-11	Interstitial	Tetraploid	Tetraploid
chr2	130894	132031	131462	1137	3	CKK	E2-11	Interstitial	Tetraploid	Tetraploid
chr2	93528	94773	94150.5	1245	3	CKK	E2-11	Interstitial	Tetraploid	Tetraploid
chr2	88049	89468	88758.5	1419	3	CKK	E2-11	Interstitial	Tetraploid	Tetraploid
chr2	571833	573197	572515	1364	4	CKK	E2-11	Interstitial	Tetraploid	Tetraploid
chr2	623237	624145	623691	908	6	CKK	E2-11	Interstitial	Tetraploid	Tetraploid
chr2	526673	528715	527694	2042	3	BEK	E2-12	Interstitial	Tetraploid	Tetraploid
chr2	644179	645223	644701	1044	3	CKK	E2-20	Interstitial	Tetraploid	Tetraploid
chr2	604758	605954	605356	1196	3	CKK	E2-20	Interstitial	Tetraploid	Tetraploid
chr2	486570	487634	487102	1064	3	CKK	E2-20	Interstitial	Tetraploid	Tetraploid
chr2	334681	335788	335234	1107	3	CKK	E2-20	Interstitial	Tetraploid	Tetraploid
chr2	300614	301547	301080	933	3	CKK	E2-20	Interstitial	Tetraploid	Tetraploid
chr2	103173	105061	104117	1888	3	CKK	E2-20	Interstitial	Tetraploid	Tetraploid
chr2	555316	556573	555944	1257	4	CKK	E2-20	Interstitial	Tetraploid	Tetraploid
chr2	293952	294939	294446	987	4	CKK	E2-20	Interstitial	Tetraploid	Tetraploid
chr2	343002	343904	343453	902	5	CKK	E2-20	Interstitial	Tetraploid	Tetraploid
chr2	164089	165111	164600	1022	3	BEK	E2-3	Interstitial	Tetraploid	Tetraploid
chr2	71592	72790	72191	1198	3	BEK	E2-3	Interstitial	Tetraploid	Tetraploid
chr2	759549	761801	760675	2252	4	BEK	E2-3	Interstitial	Tetraploid	Tetraploid
chr2	427979	430379	429179	2400	6	BEK	E2-3	Interstitial	Tetraploid	Tetraploid
chr2	674665	676029	675347	1364	3	BEK	E2-7	Interstitial	Tetraploid	Tetraploid
chr2	642334	644153	643244	1819	3	BEK	E2-7	Interstitial	Tetraploid	Tetraploid
chr2	617477	618548	618012	1071	3	BEK	E2-7	Interstitial	Tetraploid	Tetraploid
chr2	554610	556591	555600	1981	3	BEK	E2-7	Interstitial	Tetraploid	Tetraploid
chr2	452255	453891	453073	1636	3	BEK	E2-7	Interstitial	Tetraploid	Tetraploid
chr2	384346	385930	385138	1584	3	BEK	E2-7	Interstitial	Tetraploid	Tetraploid
chr2	162078	163017	162548	939	3	BEK	E2-7	Interstitial	Tetraploid	Tetraploid
chr2	56075	59782	57928.5	3707	3	BEK	E2-7	Interstitial	Tetraploid	Tetraploid
chr2	198165	200260	199212	2095	4	BEK	E2-7	Interstitial	Tetraploid	Tetraploid
chr2	24290	41971	33130.5	17681	4	BEK	E2-7	Interstitial	Tetraploid	Tetraploid
chr2	209671	210845	210258	1174	5	BEK	E2-7	Interstitial	Tetraploid	Tetraploid
chr2	91076	93554	92315	2478	5	BEK	E2-7	Interstitial	Tetraploid	Tetraploid
chr2	251668	254155	252912	2487	6	BEK	E2-7	Interstitial	Tetraploid	Tetraploid
chr2	438128	439937	439032	1809	3	BEK	E2-8	Interstitial	Tetraploid	Tetraploid
chr2	142238	143556	142897	1318	3	BEK	E2-8	Interstitial	Tetraploid	Tetraploid
chr2	129206	130410	129808	1204	3	BEK	E2-8	Interstitial	Tetraploid	Tetraploid
chr2	106551	108588	107570	2037	3	BEK	E2-8	Interstitial	Tetraploid	Tetraploid
chr2	91052	92519	91785.5	1467	3	BEK	E2-8	Interstitial	Tetraploid	Tetraploid
chr2	85762	88605	87183.5	2843	3	BEK	E2-8	Interstitial	Tetraploid	Tetraploid
chr2	64862	66923	65892.5	2061	3	BEK	E2-8	Interstitial	Tetraploid	Tetraploid
chr2	721375	732181	726778	10806	4	BEK	E2-8	Interstitial	Tetraploid	Tetraploid
chr2	674800	678135	676468	3335	4	BEK	E2-8	Interstitial	Tetraploid	Tetraploid
chr2	526839	529752	528296	2913	4	BEK	E2-8	Interstitial	Tetraploid	Tetraploid
chr2	277083	279780	278432	2697	4	BEK	E2-8	Interstitial	Tetraploid	Tetraploid
chr2	121714	122817	122266	1103	4	BEK	E2-8	Interstitial	Tetraploid	Tetraploid
chr2	93227	96599	94913	3372	5	BEK	E2-8	Interstitial	Tetraploid	Tetraploid
chr2	703172	704420	703796	1248	3	BEK	E2-9	Interstitial	Tetraploid	Tetraploid
chr2	674262	675826	675044	1564	3	BEK	E2-9	Interstitial	Tetraploid	Tetraploid
chr2	664767	667464	666116	2697	3	BEK	E2-9	Interstitial	Tetraploid	Tetraploid
chr2	575440	576365	575902	925	3	BEK	E2-9	Interstitial	Tetraploid	Tetraploid
chr2	569836	570841	570338	1005	3	BEK	E2-9	Interstitial	Tetraploid	Tetraploid
chr2	484955	486798	485876	1843	3	BEK	E2-9	Interstitial	Tetraploid	Tetraploid
chr2	468744	469666	469205	922	3	BEK	E2-9	Interstitial	Tetraploid	Tetraploid
chr2	423123	424035	423579	912	3	BEK	E2-9	Interstitial	Tetraploid	Tetraploid
chr2	405649	407134	406392	1485	3	BEK	E2-9	Interstitial	Tetraploid	Tetraploid
chr2	262679	269246	265962	6567	3	BEK	E2-9	Interstitial	Tetraploid	Tetraploid
chr2	122381	124748	123564	2367	3	BEK	E2-9	Interstitial	Tetraploid	Tetraploid
chr2	740374	753077	746726	12703	4	BEK	E2-9	Interstitial	Tetraploid	Tetraploid
chr2	436189	437323	436756	1134	4	BEK	E2-9	Interstitial	Tetraploid	Tetraploid
chr2	84338	88634	86486	4296	4	BEK	E2-9	Interstitial	Tetraploid	Tetraploid
chr2	477391	478352	477872	961	5	BEK	E2-9	Interstitial	Tetraploid	Tetraploid
chr2	408564	410668	409616	2104	5	BEK	E2-9	Interstitial	Tetraploid	Tetraploid
chr2	577164	578410	577787	1246	6	BEK	E2-9	Interstitial	Tetraploid	Tetraploid
chr2	661893	663435	662664	1542	12	BEK	E2-9	Interstitial	Tetraploid	Tetraploid
chr2	764660	765916	765288	1256	3	CKK	E3-11	Interstitial	Tetraploid	Tetraploid
chr2	555817	556994	556406	1177	3	CKK	E3-11	Interstitial	Tetraploid	Tetraploid
chr2	232278	234494	233386	2216	3	CKK	E3-11	Interstitial	Tetraploid	Tetraploid
chr2	32653	36377	34515	3724	5	CKK	E3-11	Interstitial	Tetraploid	Tetraploid
chr2	735236	737363	736300	2127	3	CKK	E3-2	Interstitial	Tetraploid	Tetraploid
chr2	733221	734181	733701	960	3	CKK	E3-2	Interstitial	Tetraploid	Tetraploid
chr2	577326	578993	578160	1667	3	CKK	E3-2	Interstitial	Tetraploid	Tetraploid
chr2	280338	282191	281264	1853	3	CKK	E3-2	Interstitial	Tetraploid	Tetraploid
chr2	66432	67890	67161	1458	3	CKK	E3-2	Interstitial	Tetraploid	Tetraploid
chr2	294065	295002	294534	937	4	CKK	E3-2	Interstitial	Tetraploid	Tetraploid
chr2	229074	230415	229744	1341	4	CKK	E3-2	Interstitial	Tetraploid	Tetraploid
chr2	587267	588218	587742	951	5	CKK	E3-2	Interstitial	Tetraploid	Tetraploid
chr2	77080	78965	78022.5	1885	8	CKK	E3-2	Interstitial	Tetraploid	Tetraploid
chr2	412372	413944	413158	1572	9	CKK	E3-2	Interstitial	Tetraploid	Tetraploid
chr2	401312	402451	401882	1139	3	CKK	E3-3	Interstitial	Tetraploid	Tetraploid
chr2	318022	319723	318872	1701	3	CKK	E3-3	Interstitial	Tetraploid	Tetraploid
chr2	115142	116061	115602	919	3	CKK	E3-3	Interstitial	Tetraploid	Tetraploid
chr2	772778	773952	773365	1174	4	CKK	E3-3	Interstitial	Tetraploid	Tetraploid
chr2	485514	486570	486042	1056	4	CKK	E3-3	Interstitial	Tetraploid	Tetraploid
chr2	386627	387762	387194	1135	4	CKK	E3-3	Interstitial	Tetraploid	Tetraploid
chr2	23535	24915	24225	1380	4	CKK	E3-3	Interstitial	Tetraploid	Tetraploid
chr2	641803	643038	642420	1235	5	CKK	E3-3	Interstitial	Tetraploid	Tetraploid
chr2	276188	278862	277525	2674	5	CKK	E3-3	Interstitial	Tetraploid	Tetraploid
chr2	101735	102792	102264	1057	7	CKK	E3-3	Interstitial	Tetraploid	Tetraploid
chr2	540694	541602	541148	908	8	CKK	E3-3	Interstitial	Tetraploid	Tetraploid
chr2	634092	635310	634701	1218	3	CKK	E3-4	Interstitial	Tetraploid	Tetraploid
chr2	478322	479482	478902	1160	3	CKK	E3-4	Interstitial	Tetraploid	Tetraploid
chr2	228613	229830	229222	1217	3	CKK	E3-4	Interstitial	Tetraploid	Tetraploid
chr2	371734	372638	372186	904	4	CKK	E3-4	Interstitial	Tetraploid	Tetraploid
chr2	343688	344758	344223	1070	4	CKK	E3-4	Interstitial	Tetraploid	Tetraploid
chr2	316361	317431	316896	1070	4	CKK	E3-4	Interstitial	Tetraploid	Tetraploid
chr2	720642	721699	721170	1057	5	CKK	E3-4	Interstitial	Tetraploid	Tetraploid
chr2	698087	700030	699058	1943	5	CKK	E3-4	Interstitial	Tetraploid	Tetraploid
chr2	760874	763176	762025	2302	3	CKK	E3-5	Interstitial	Tetraploid	Tetraploid
chr2	668156	670788	669472	2632	3	CKK	E3-5	Interstitial	Tetraploid	Tetraploid
chr2	523540	524530	524035	990	3	CKK	E3-5	Interstitial	Tetraploid	Tetraploid
chr2	381432	382457	381944	1025	3	CKK	E3-5	Interstitial	Tetraploid	Tetraploid
chr2	104190	105331	104760	1141	3	CKK	E3-5	Interstitial	Tetraploid	Tetraploid
chr2	459185	460335	459760	1150	5	CKK	E3-5	Interstitial	Tetraploid	Tetraploid
chr2	32653	36101	34377	3448	3	CKK	E3-6	Interstitial	Tetraploid	Tetraploid
chr2	655918	656847	656382	929	4	CKK	E3-6	Interstitial	Tetraploid	Tetraploid
chr2	740010	741408	740709	1398	3	CKK	E3-8	Interstitial	Tetraploid	Tetraploid
chr2	577116	578385	577750	1269	3	CKK	E3-8	Interstitial	Tetraploid	Tetraploid
chr2	449864	450840	450352	976	3	CKK	E3-8	Interstitial	Tetraploid	Tetraploid
chr2	364810	365965	365388	1155	4	CKK	E3-8	Interstitial	Tetraploid	Tetraploid
chr2	581666	583421	582544	1755	6	CKK	E3-8	Interstitial	Tetraploid	Tetraploid
chr2	419212	420447	419830	1235	3	CKK	E3-9	Interstitial	Tetraploid	Tetraploid
chr2	365515	366639	366077	1124	3	CKK	E3-9	Interstitial	Tetraploid	Tetraploid
chr2	252998	253902	253450	904	3	CKK	E3-9	Interstitial	Tetraploid	Tetraploid
chr2	124280	126533	125406	2253	3	CKK	E3-9	Interstitial	Tetraploid	Tetraploid
chr2	613839	615127	614483	1288	4	CKK	E3-9	Interstitial	Tetraploid	Tetraploid
chr2	503571	504562	504066	991	4	CKK	E3-9	Interstitial	Tetraploid	Tetraploid
chr2	220309	223884	222096	3575	4	CKK	E3-9	Interstitial	Tetraploid	Tetraploid
chr2	506853	508007	507430	1154	5	CKK	E3-9	Interstitial	Tetraploid	Tetraploid
chr2	304393	306298	305346	1905	5	CKK	E3-9	Interstitial	Tetraploid	Tetraploid
chr3	59476	60907	60191.5	1431	3	CBR	E1-11	Interstitial	Tetraploid	Tetraploid
chr3	236980	238917	237948	1937	3	CBR	E1-11	Interstitial	Tetraploid	Tetraploid
chr3	284147	285241	284694	1094	3	CBR	E1-11	Interstitial	Tetraploid	Tetraploid
chr3	54703	56320	55511.5	1617	3	CBR	E1-11	Interstitial	Tetraploid	Tetraploid
chr3	79829	81745	80787	1916	3	CBR	E1-11	Interstitial	Tetraploid	Tetraploid
chr3	213413	216661	215037	3248	3	CBR	E1-11	Interstitial	Tetraploid	Tetraploid
chr3	243671	245655	244663	1984	3	CBR	E1-11	Interstitial	Tetraploid	Tetraploid
chr3	231964	233694	232829	1730	4	CBR	E1-11	Interstitial	Tetraploid	Tetraploid
chr3	217266	219397	218332	2131	5	CBR	E1-11	Interstitial	Tetraploid	Tetraploid
chr3	202818	204330	203574	1512	6	CBR	E1-11	Interstitial	Tetraploid	Tetraploid
chr3	270216	272111	271164	1895	7	CBR	E1-11	Interstitial	Tetraploid	Tetraploid
chr3	267912	270037	268974	2125	13	CBR	E1-11	Interstitial	Tetraploid	Tetraploid
chr3	251956	253283	252620	1327	4	CBR	E1-13	Interstitial	Tetraploid	Tetraploid
chr3	133131	134870	134000	1739	4	CBR	E1-13	Interstitial	Tetraploid	Tetraploid
chr3	228755	230594	229674	1839	3	CBR	E1-14	Interstitial	Tetraploid	Tetraploid
chr3	54703	57049	55876	2346	3	CBR	E1-14	Interstitial	Tetraploid	Tetraploid
chr3	261501	263164	262332	1663	3	CBR	E1-15	Interstitial	Tetraploid	Tetraploid
chr3	31543	33613	32578	2070	3	CBR	E1-16	Interstitial	Tetraploid	Tetraploid
chr3	145322	150522	147922	5200	3	CBR	E1-16	Interstitial	Tetraploid	Tetraploid
chr3	118758	120983	119870	2225	3	CBR	E1-16	Interstitial	Tetraploid	Tetraploid
chr3	155935	158340	157138	2405	3	CBR	E1-16	Interstitial	Tetraploid	Tetraploid
chr3	198251	201439	199845	3188	3	CBR	E1-16	Interstitial	Tetraploid	Tetraploid
chr3	206794	208295	207544	1501	3	CBR	E1-16	Interstitial	Tetraploid	Tetraploid
chr3	277537	278854	278196	1317	3	CBR	E1-16	Interstitial	Tetraploid	Tetraploid
chr3	175814	179518	177666	3704	4	CBR	E1-16	Interstitial	Tetraploid	Tetraploid
chr3	43391	45321	44356	1930	4	CBR	E1-16	Interstitial	Tetraploid	Tetraploid
chr3	81722	93074	87398	11352	4	CBR	E1-16	Interstitial	Tetraploid	Tetraploid
chr3	204907	206263	205585	1356	5	CBR	E1-16	Interstitial	Tetraploid	Tetraploid
chr3	242565	244136	243350	1571	5	CBR	E1-16	Interstitial	Tetraploid	Tetraploid
chr3	281527	283096	282312	1569	5	CBR	E1-16	Interstitial	Tetraploid	Tetraploid
chr3	285674	287610	286642	1936	5	CBR	E1-16	Interstitial	Tetraploid	Tetraploid
chr3	62860	64616	63738	1756	6	CBR	E1-16	Interstitial	Tetraploid	Tetraploid
chr3	94096	95242	94669	1146	6	CBR	E1-16	Interstitial	Tetraploid	Tetraploid
chr3	112873	114251	113562	1378	6	CBR	E1-16	Interstitial	Tetraploid	Tetraploid
chr3	104008	108488	106248	4480	9	CBR	E1-16	Interstitial	Tetraploid	Tetraploid
chr3	270574	271546	271060	972	4	BEK	E1-17	Interstitial	Tetraploid	Tetraploid
chr3	196254	199573	197914	3319	3	CBR	E1-18	Interstitial	Tetraploid	Tetraploid
chr3	217960	219068	218514	1108	3	CBR	E1-18	Interstitial	Tetraploid	Tetraploid
chr3	254944	256523	255734	1579	3	CBR	E1-18	Interstitial	Tetraploid	Tetraploid
chr3	157738	158686	158212	948	3	CBR	E1-18	Interstitial	Tetraploid	Tetraploid
chr3	229435	231964	230700	2529	3	CBR	E1-18	Interstitial	Tetraploid	Tetraploid
chr3	243825	245901	244863	2076	3	CBR	E1-18	Interstitial	Tetraploid	Tetraploid
chr3	264686	267165	265926	2479	3	CBR	E1-18	Interstitial	Tetraploid	Tetraploid
chr3	156275	157583	156929	1308	4	CBR	E1-18	Interstitial	Tetraploid	Tetraploid
chr3	237114	238884	237999	1770	4	CBR	E1-18	Interstitial	Tetraploid	Tetraploid
chr3	64006	65311	64658.5	1305	5	CBR	E1-18	Interstitial	Tetraploid	Tetraploid
chr3	71897	73693	72795	1796	5	CBR	E1-18	Interstitial	Tetraploid	Tetraploid
chr3	212878	215863	214370	2985	5	CBR	E1-18	Interstitial	Tetraploid	Tetraploid
chr3	66033	67173	66603	1140	6	CBR	E1-18	Interstitial	Tetraploid	Tetraploid
chr3	267679	271642	269660	3963	25	CBR	E1-18	Interstitial	Tetraploid	Tetraploid
chr3	238131	240540	239336	2409	3	BEK	E1-20	Interstitial	Tetraploid	Tetraploid
chr3	100435	101870	101152	1435	3	BEK	E1-20	Interstitial	Tetraploid	Tetraploid
chr3	54249	55950	55099.5	1701	3	CBR	E1-4	Interstitial	Tetraploid	Tetraploid
chr3	194638	197498	196068	2860	3	CBR	E1-4	Interstitial	Tetraploid	Tetraploid
chr3	252276	253424	252850	1148	3	CBR	E1-4	Interstitial	Tetraploid	Tetraploid
chr3	97191	98131	97661	940	3	CBR	E1-4	Interstitial	Tetraploid	Tetraploid
chr3	260839	262958	261898	2119	3	CBR	E1-4	Interstitial	Tetraploid	Tetraploid
chr3	145017	149330	147174	4313	4	CBR	E1-4	Interstitial	Tetraploid	Tetraploid
chr3	264686	265914	265300	1228	4	CBR	E1-4	Interstitial	Tetraploid	Tetraploid
chr3	187224	188301	187762	1077	4	CBR	E1-4	Interstitial	Tetraploid	Tetraploid
chr3	242820	244139	243480	1319	4	CBR	E1-4	Interstitial	Tetraploid	Tetraploid
chr3	54498	55950	55224	1452	3	CBR	E1-8	Interstitial	Tetraploid	Tetraploid
chr3	132072	134190	133131	2118	3	CBR	E1-8	Interstitial	Tetraploid	Tetraploid
chr3	240665	241575	241120	910	3	CBR	E1-8	Interstitial	Tetraploid	Tetraploid
chr3	252333	253283	252808	950	3	CBR	E1-8	Interstitial	Tetraploid	Tetraploid
chr3	80404	87927	84165.5	7523	3	CBR	E1-8	Interstitial	Tetraploid	Tetraploid
chr3	254860	256546	255703	1686	3	CBR	E1-8	Interstitial	Tetraploid	Tetraploid
chr3	228920	230826	229873	1906	4	CBR	E1-8	Interstitial	Tetraploid	Tetraploid
chr3	245788	246823	246306	1035	5	CBR	E1-8	Interstitial	Tetraploid	Tetraploid
chr3	45750	52453	49101.5	6703	6	CBR	E1-8	Interstitial	Tetraploid	Tetraploid
chr3	271759	273259	272509	1500	3	BEK	E2-1	Interstitial	Tetraploid	Tetraploid
chr3	188845	191173	190009	2328	3	CKK	E2-11	Interstitial	Tetraploid	Tetraploid
chr3	82488	91161	86824.5	8673	3	CKK	E2-11	Interstitial	Tetraploid	Tetraploid
chr3	243067	244026	243546	959	4	CKK	E2-11	Interstitial	Tetraploid	Tetraploid
chr3	93777	94861	94319	1084	5	CKK	E2-11	Interstitial	Tetraploid	Tetraploid
chr3	159381	160585	159983	1204	3	CKK	E2-20	Interstitial	Tetraploid	Tetraploid
chr3	140645	142149	141397	1504	4	CKK	E2-20	Interstitial	Tetraploid	Tetraploid
chr3	277402	278577	277990	1175	5	BEK	E2-3	Interstitial	Tetraploid	Tetraploid
chr3	262753	263850	263302	1097	3	BEK	E2-7	Interstitial	Tetraploid	Tetraploid
chr3	221844	222769	222306	925	3	BEK	E2-7	Interstitial	Tetraploid	Tetraploid
chr3	156181	157900	157040	1719	3	BEK	E2-7	Interstitial	Tetraploid	Tetraploid
chr3	142618	143805	143212	1187	3	BEK	E2-7	Interstitial	Tetraploid	Tetraploid
chr3	106776	108565	107670	1789	3	BEK	E2-7	Interstitial	Tetraploid	Tetraploid
chr3	82360	83900	83130	1540	3	BEK	E2-7	Interstitial	Tetraploid	Tetraploid
chr3	22041	25122	23581.5	3081	3	BEK	E2-7	Interstitial	Tetraploid	Tetraploid
chr3	121435	122479	121957	1044	4	BEK	E2-7	Interstitial	Tetraploid	Tetraploid
chr3	195837	196760	196298	923	3	BEK	E2-9	Interstitial	Tetraploid	Tetraploid
chr3	69349	71068	70208.5	1719	3	BEK	E2-9	Interstitial	Tetraploid	Tetraploid
chr3	62069	64086	63077.5	2017	3	BEK	E2-9	Interstitial	Tetraploid	Tetraploid
chr3	97440	98642	98041	1202	3	CKK	E3-11	Interstitial	Tetraploid	Tetraploid
chr3	238455	239555	239005	1100	4	CKK	E3-11	Interstitial	Tetraploid	Tetraploid
chr3	159381	160451	159916	1070	3	CKK	E3-2	Interstitial	Tetraploid	Tetraploid
chr3	155204	156518	155861	1314	3	CKK	E3-2	Interstitial	Tetraploid	Tetraploid
chr3	256206	259610	257908	3404	6	CKK	E3-2	Interstitial	Tetraploid	Tetraploid
chr3	289522	293460	291491	3938	3	CKK	E3-3	Interstitial	Tetraploid	Tetraploid
chr3	177022	178312	177667	1290	3	CKK	E3-3	Interstitial	Tetraploid	Tetraploid
chr3	97688	98642	98165	954	3	CKK	E3-3	Interstitial	Tetraploid	Tetraploid
chr3	272236	273498	272867	1262	6	CKK	E3-3	Interstitial	Tetraploid	Tetraploid
chr3	252717	254099	253408	1382	3	CKK	E3-4	Interstitial	Tetraploid	Tetraploid
chr3	238836	239756	239296	920	3	CKK	E3-4	Interstitial	Tetraploid	Tetraploid
chr3	277380	279038	278209	1658	4	CKK	E3-4	Interstitial	Tetraploid	Tetraploid
chr3	226114	227068	226591	954	5	CKK	E3-4	Interstitial	Tetraploid	Tetraploid
chr3	205671	206573	206122	902	3	CKK	E3-5	Interstitial	Tetraploid	Tetraploid
chr3	150117	151158	150638	1041	3	CKK	E3-5	Interstitial	Tetraploid	Tetraploid
chr3	87408	92613	90010.5	5205	3	CKK	E3-5	Interstitial	Tetraploid	Tetraploid
chr3	254452	255529	254990	1077	4	CKK	E3-5	Interstitial	Tetraploid	Tetraploid
chr3	156747	157838	157292	1091	3	CKK	E3-6	Interstitial	Tetraploid	Tetraploid
chr3	143902	145468	144685	1566	3	CKK	E3-8	Interstitial	Tetraploid	Tetraploid
chr3	104480	105442	104961	962	3	CKK	E3-8	Interstitial	Tetraploid	Tetraploid
chr3	44978	45937	45457.5	959	3	CKK	E3-8	Interstitial	Tetraploid	Tetraploid
chr3	249436	250376	249906	940	4	CKK	E3-8	Interstitial	Tetraploid	Tetraploid
chr3	245939	247445	246692	1506	4	CKK	E3-8	Interstitial	Tetraploid	Tetraploid
chr3	158530	160536	159533	2006	5	CKK	E3-8	Interstitial	Tetraploid	Tetraploid
chr3	242069	243067	242568	998	6	CKK	E3-8	Interstitial	Tetraploid	Tetraploid
chr3	294477	295420	294948	943	7	CKK	E3-8	Interstitial	Tetraploid	Tetraploid
chr3	272010	273286	272648	1276	7	CKK	E3-8	Interstitial	Tetraploid	Tetraploid
chr3	73382	74370	73876	988	3	CKK	E3-9	Interstitial	Tetraploid	Tetraploid
chr3	143404	144722	144063	1318	4	CKK	E3-9	Interstitial	Tetraploid	Tetraploid
chr3	176772	178406	177589	1634	5	CKK	E3-9	Interstitial	Tetraploid	Tetraploid
chr4	44328	45310	44819	982	3	CBR	E1-11	Interstitial	Tetraploid	Tetraploid
chr4	406071	407662	406866	1591	3	CBR	E1-11	Interstitial	Tetraploid	Tetraploid
chr4	484999	487074	486036	2075	3	CBR	E1-11	Interstitial	Tetraploid	Tetraploid
chr4	644118	651537	647828	7419	3	CBR	E1-11	Interstitial	Tetraploid	Tetraploid
chr4	1070057	1071664	1.07086e+06	1607	3	CBR	E1-11	Interstitial	Tetraploid	Tetraploid
chr4	147934	150324	149129	2390	3	CBR	E1-11	Interstitial	Tetraploid	Tetraploid
chr4	630827	631928	631378	1101	3	CBR	E1-11	Interstitial	Tetraploid	Tetraploid
chr4	711667	712779	712223	1112	3	CBR	E1-11	Interstitial	Tetraploid	Tetraploid
chr4	1127994	1129464	1128729	1470	3	CBR	E1-11	Interstitial	Tetraploid	Tetraploid
chr4	235344	236945	236144	1601	4	CBR	E1-11	Interstitial	Tetraploid	Tetraploid
chr4	624270	625453	624862	1183	4	CBR	E1-11	Interstitial	Tetraploid	Tetraploid
chr4	1163404	1167350	1165377	3946	4	CBR	E1-11	Interstitial	Tetraploid	Tetraploid
chr4	1001898	1005783	1.00384e+06	3885	4	CBR	E1-11	Interstitial	Tetraploid	Tetraploid
chr4	590736	591786	591261	1050	5	CBR	E1-11	Interstitial	Tetraploid	Tetraploid
chr4	951522	952965	952244	1443	6	CBR	E1-11	Interstitial	Tetraploid	Tetraploid
chr4	248712	249989	249350	1277	6	CBR	E1-11	Interstitial	Tetraploid	Tetraploid
chr4	424104	426399	425252	2295	6	CBR	E1-11	Interstitial	Tetraploid	Tetraploid
chr4	552073	553649	552861	1576	3	CBR	E1-13	Interstitial	Tetraploid	Tetraploid
chr4	592223	593502	592862	1279	3	CBR	E1-13	Interstitial	Tetraploid	Tetraploid
chr4	435233	436268	435750	1035	7	CBR	E1-13	Interstitial	Tetraploid	Tetraploid
chr4	35041	36562	35801.5	1521	3	CBR	E1-14	Interstitial	Tetraploid	Tetraploid
chr4	845715	846818	846266	1103	3	CBR	E1-14	Interstitial	Tetraploid	Tetraploid
chr4	1454780	1456050	1455415	1270	3	CBR	E1-14	Interstitial	Tetraploid	Tetraploid
chr4	53440	56113	54776.5	2673	3	CBR	E1-14	Interstitial	Tetraploid	Tetraploid
chr4	284759	285840	285300	1081	3	CBR	E1-14	Interstitial	Tetraploid	Tetraploid
chr4	750287	753677	751982	3390	3	CBR	E1-14	Interstitial	Tetraploid	Tetraploid
chr4	1051358	1052392	1051875	1034	3	CBR	E1-14	Interstitial	Tetraploid	Tetraploid
chr4	204721	207621	206171	2900	4	CBR	E1-14	Interstitial	Tetraploid	Tetraploid
chr4	1138292	1140907	1.1396e+06	2615	4	CBR	E1-14	Interstitial	Tetraploid	Tetraploid
chr4	435807	437438	436622	1631	5	CBR	E1-14	Interstitial	Tetraploid	Tetraploid
chr4	1079015	1081356	1.08019e+06	2341	5	CBR	E1-14	Interstitial	Tetraploid	Tetraploid
chr4	966819	969013	967916	2194	5	CBR	E1-14	Interstitial	Tetraploid	Tetraploid
chr4	995251	996617	995934	1366	5	CBR	E1-14	Interstitial	Tetraploid	Tetraploid
chr4	980352	986809	983580	6457	6	CBR	E1-14	Interstitial	Tetraploid	Tetraploid
chr4	1021669	1023313	1022491	1644	7	CBR	E1-14	Interstitial	Tetraploid	Tetraploid
chr4	1087568	1089029	1.0883e+06	1461	7	CBR	E1-14	Interstitial	Tetraploid	Tetraploid
chr4	971450	972794	972122	1344	8	CBR	E1-14	Interstitial	Tetraploid	Tetraploid
chr4	1032836	1033870	1033353	1034	8	CBR	E1-14	Interstitial	Tetraploid	Tetraploid
chr4	1031061	1031975	1031518	914	8	CBR	E1-14	Interstitial	Tetraploid	Tetraploid
chr4	1028726	1030819	1.02977e+06	2093	9	CBR	E1-14	Interstitial	Tetraploid	Tetraploid
chr4	973724	976018	974871	2294	14	CBR	E1-14	Interstitial	Tetraploid	Tetraploid
chr4	1077135	1078788	1.07796e+06	1653	14	CBR	E1-14	Interstitial	Tetraploid	Tetraploid
chr4	1070102	1074030	1072066	3928	15	CBR	E1-14	Interstitial	Tetraploid	Tetraploid
chr4	1024512	1028567	1.02654e+06	4055	16	CBR	E1-14	Interstitial	Tetraploid	Tetraploid
chr4	1255703	1269499	1262601	13796	24	CBR	E1-14	Interstitial	Tetraploid	Tetraploid
chr4	160311	162195	161253	1884	3	CBR	E1-15	Interstitial	Tetraploid	Tetraploid
chr4	446178	447569	446874	1391	3	CBR	E1-15	Interstitial	Tetraploid	Tetraploid
chr4	719460	720815	720138	1355	3	CBR	E1-15	Interstitial	Tetraploid	Tetraploid
chr4	770172	772525	771348	2353	3	CBR	E1-15	Interstitial	Tetraploid	Tetraploid
chr4	1107105	1108077	1107591	972	3	CBR	E1-15	Interstitial	Tetraploid	Tetraploid
chr4	1129426	1133976	1131701	4550	3	CBR	E1-15	Interstitial	Tetraploid	Tetraploid
chr4	429859	430798	430328	939	3	CBR	E1-15	Interstitial	Tetraploid	Tetraploid
chr4	657762	658935	658348	1173	3	CBR	E1-15	Interstitial	Tetraploid	Tetraploid
chr4	1042128	1043062	1042595	934	3	CBR	E1-15	Interstitial	Tetraploid	Tetraploid
chr4	1118474	1119504	1118989	1030	3	CBR	E1-15	Interstitial	Tetraploid	Tetraploid
chr4	1154132	1157832	1155982	3700	3	CBR	E1-15	Interstitial	Tetraploid	Tetraploid
chr4	417198	418998	418098	1800	4	CBR	E1-15	Interstitial	Tetraploid	Tetraploid
chr4	1021897	1022901	1022399	1004	4	CBR	E1-15	Interstitial	Tetraploid	Tetraploid
chr4	1277256	1288351	1.2828e+06	11095	4	CBR	E1-15	Interstitial	Tetraploid	Tetraploid
chr4	405344	406320	405832	976	4	CBR	E1-15	Interstitial	Tetraploid	Tetraploid
chr4	698579	700074	699326	1495	4	CBR	E1-15	Interstitial	Tetraploid	Tetraploid
chr4	686203	687351	686777	1148	5	CBR	E1-15	Interstitial	Tetraploid	Tetraploid
chr4	758841	763485	761163	4644	5	CBR	E1-15	Interstitial	Tetraploid	Tetraploid
chr4	951400	952779	952090	1379	6	CBR	E1-15	Interstitial	Tetraploid	Tetraploid
chr4	122788	128495	125642	5707	10	CBR	E1-15	Interstitial	Tetraploid	Tetraploid
chr4	897792	898870	898331	1078	3	CBR	E1-16	Interstitial	Tetraploid	Tetraploid
chr4	1169782	1171896	1170839	2114	3	CBR	E1-16	Interstitial	Tetraploid	Tetraploid
chr4	1314952	1327877	1.32141e+06	12925	3	CBR	E1-16	Interstitial	Tetraploid	Tetraploid
chr4	237762	238858	238310	1096	3	CBR	E1-16	Interstitial	Tetraploid	Tetraploid
chr4	367140	368306	367723	1166	3	CBR	E1-16	Interstitial	Tetraploid	Tetraploid
chr4	699053	699987	699520	934	3	CBR	E1-16	Interstitial	Tetraploid	Tetraploid
chr4	736132	740976	738554	4844	3	CBR	E1-16	Interstitial	Tetraploid	Tetraploid
chr4	945035	946462	945748	1427	3	CBR	E1-16	Interstitial	Tetraploid	Tetraploid
chr4	634021	637374	635698	3353	4	CBR	E1-16	Interstitial	Tetraploid	Tetraploid
chr4	722612	726496	724554	3884	4	CBR	E1-16	Interstitial	Tetraploid	Tetraploid
chr4	769797	772627	771212	2830	4	CBR	E1-16	Interstitial	Tetraploid	Tetraploid
chr4	833521	834673	834097	1152	4	CBR	E1-16	Interstitial	Tetraploid	Tetraploid
chr4	1016696	1018088	1017392	1392	4	CBR	E1-16	Interstitial	Tetraploid	Tetraploid
chr4	648370	652192	650281	3822	4	CBR	E1-16	Interstitial	Tetraploid	Tetraploid
chr4	758862	762192	760527	3330	4	CBR	E1-16	Interstitial	Tetraploid	Tetraploid
chr4	851677	852688	852182	1011	4	CBR	E1-16	Interstitial	Tetraploid	Tetraploid
chr4	240563	241526	241044	963	5	CBR	E1-16	Interstitial	Tetraploid	Tetraploid
chr4	692227	693367	692797	1140	5	CBR	E1-16	Interstitial	Tetraploid	Tetraploid
chr4	929243	931516	930380	2273	5	CBR	E1-16	Interstitial	Tetraploid	Tetraploid
chr4	1062407	1063999	1063203	1592	5	CBR	E1-16	Interstitial	Tetraploid	Tetraploid
chr4	752404	755690	754047	3286	6	CBR	E1-16	Interstitial	Tetraploid	Tetraploid
chr4	921882	923531	922706	1649	6	CBR	E1-16	Interstitial	Tetraploid	Tetraploid
chr4	1080830	1082217	1.08152e+06	1387	6	CBR	E1-16	Interstitial	Tetraploid	Tetraploid
chr4	1154280	1163976	1159128	9696	8	CBR	E1-16	Interstitial	Tetraploid	Tetraploid
chr4	1036444	1037522	1036983	1078	8	CBR	E1-16	Interstitial	Tetraploid	Tetraploid
chr4	1333531	1349839	1341685	16308	8	CBR	E1-16	Interstitial	Tetraploid	Tetraploid
chr4	1085077	1086466	1.08577e+06	1389	10	CBR	E1-16	Interstitial	Tetraploid	Tetraploid
chr4	1172680	1178132	1175406	5452	11	CBR	E1-16	Interstitial	Tetraploid	Tetraploid
chr4	658366	660175	659270	1809	13	CBR	E1-16	Interstitial	Tetraploid	Tetraploid
chr4	1089434	1090926	1090180	1492	14	CBR	E1-16	Interstitial	Tetraploid	Tetraploid
chr4	1166018	1169077	1.16755e+06	3059	16	CBR	E1-16	Interstitial	Tetraploid	Tetraploid
chr4	1430419	1455772	1.4431e+06	25353	18	CBR	E1-16	Interstitial	Tetraploid	Tetraploid
chr4	775842	780840	778341	4998	21	CBR	E1-16	Interstitial	Tetraploid	Tetraploid
chr4	680270	682542	681406	2272	22	CBR	E1-16	Interstitial	Tetraploid	Tetraploid
chr4	1356991	1426082	1.39154e+06	69091	50	CBR	E1-16	Interstitial	Tetraploid	Tetraploid
chr4	1091228	1119042	1105135	27814	65	CBR	E1-16	Interstitial	Tetraploid	Tetraploid
chr4	1241969	1308618	1.27529e+06	66649	142	CBR	E1-16	Interstitial	Tetraploid	Tetraploid
chr4	1457862	1503820	1480841	45958	147	CBR	E1-16	Interstitial	Tetraploid	Tetraploid
chr4	1119128	1154132	1136630	35004	166	CBR	E1-16	Interstitial	Tetraploid	Tetraploid
chr4	1178248	1222466	1200357	44218	173	CBR	E1-16	Interstitial	Tetraploid	Tetraploid
chr4	1467007	1468626	1.46782e+06	1619	3	BEK	E1-17	Interstitial	Tetraploid	Tetraploid
chr4	1416464	1418957	1.41771e+06	2493	3	BEK	E1-17	Interstitial	Tetraploid	Tetraploid
chr4	1393345	1395153	1394249	1808	3	BEK	E1-17	Interstitial	Tetraploid	Tetraploid
chr4	1248923	1250299	1249611	1376	3	BEK	E1-17	Interstitial	Tetraploid	Tetraploid
chr4	1081664	1083200	1082432	1536	3	BEK	E1-17	Interstitial	Tetraploid	Tetraploid
chr4	1078010	1080660	1079335	2650	3	BEK	E1-17	Interstitial	Tetraploid	Tetraploid
chr4	671742	673523	672632	1781	3	BEK	E1-17	Interstitial	Tetraploid	Tetraploid
chr4	655167	656914	656040	1747	3	BEK	E1-17	Interstitial	Tetraploid	Tetraploid
chr4	426627	427756	427192	1129	3	BEK	E1-17	Interstitial	Tetraploid	Tetraploid
chr4	303607	306946	305276	3339	3	BEK	E1-17	Interstitial	Tetraploid	Tetraploid
chr4	1323829	1333133	1328481	9304	4	BEK	E1-17	Interstitial	Tetraploid	Tetraploid
chr4	802125	806280	804202	4155	4	BEK	E1-17	Interstitial	Tetraploid	Tetraploid
chr4	757946	759400	758673	1454	5	BEK	E1-17	Interstitial	Tetraploid	Tetraploid
chr4	442414	443411	442912	997	5	BEK	E1-17	Interstitial	Tetraploid	Tetraploid
chr4	1504546	1505859	1.5052e+06	1313	6	BEK	E1-17	Interstitial	Tetraploid	Tetraploid
chr4	756749	757919	757334	1170	3	CBR	E1-18	Interstitial	Tetraploid	Tetraploid
chr4	624410	625453	624932	1043	3	CBR	E1-18	Interstitial	Tetraploid	Tetraploid
chr4	1125048	1126038	1125543	990	3	CBR	E1-18	Interstitial	Tetraploid	Tetraploid
chr4	536929	538408	537668	1479	4	CBR	E1-18	Interstitial	Tetraploid	Tetraploid
chr4	1010896	1012383	1.01164e+06	1487	4	CBR	E1-18	Interstitial	Tetraploid	Tetraploid
chr4	758841	762192	760516	3351	5	CBR	E1-18	Interstitial	Tetraploid	Tetraploid
chr4	959889	960818	960354	929	3	BEK	E1-19	Interstitial	Tetraploid	Tetraploid
chr4	1209629	1214645	1212137	5016	3	BEK	E1-20	Interstitial	Tetraploid	Tetraploid
chr4	1144431	1147623	1146027	3192	3	BEK	E1-20	Interstitial	Tetraploid	Tetraploid
chr4	516269	519780	518024	3511	3	BEK	E1-20	Interstitial	Tetraploid	Tetraploid
chr4	89019	91646	90332.5	2627	3	BEK	E1-20	Interstitial	Tetraploid	Tetraploid
chr4	1385690	1388942	1387316	3252	4	BEK	E1-20	Interstitial	Tetraploid	Tetraploid
chr4	1343785	1347426	1.34561e+06	3641	4	BEK	E1-20	Interstitial	Tetraploid	Tetraploid
chr4	1271760	1274850	1273305	3090	4	BEK	E1-20	Interstitial	Tetraploid	Tetraploid
chr4	1257632	1264588	1261110	6956	4	BEK	E1-20	Interstitial	Tetraploid	Tetraploid
chr4	1125165	1126985	1126075	1820	4	BEK	E1-20	Interstitial	Tetraploid	Tetraploid
chr4	739052	740692	739872	1640	4	BEK	E1-20	Interstitial	Tetraploid	Tetraploid
chr4	410606	411853	411230	1247	4	BEK	E1-20	Interstitial	Tetraploid	Tetraploid
chr4	370381	372265	371323	1884	4	BEK	E1-20	Interstitial	Tetraploid	Tetraploid
chr4	315000	318677	316838	3677	4	BEK	E1-20	Interstitial	Tetraploid	Tetraploid
chr4	1422909	1425507	1424208	2598	5	BEK	E1-20	Interstitial	Tetraploid	Tetraploid
chr4	361066	362048	361557	982	5	BEK	E1-20	Interstitial	Tetraploid	Tetraploid
chr4	411275	412193	411734	918	3	CBR	E1-4	Interstitial	Tetraploid	Tetraploid
chr4	624410	625453	624932	1043	3	CBR	E1-4	Interstitial	Tetraploid	Tetraploid
chr4	852601	853546	853074	945	3	CBR	E1-4	Interstitial	Tetraploid	Tetraploid
chr4	968817	969746	969282	929	3	CBR	E1-4	Interstitial	Tetraploid	Tetraploid
chr4	1092940	1094383	1.09366e+06	1443	3	CBR	E1-4	Interstitial	Tetraploid	Tetraploid
chr4	446178	448077	447128	1899	3	CBR	E1-4	Interstitial	Tetraploid	Tetraploid
chr4	812616	814041	813328	1425	3	CBR	E1-4	Interstitial	Tetraploid	Tetraploid
chr4	926946	928357	927652	1411	3	CBR	E1-4	Interstitial	Tetraploid	Tetraploid
chr4	1131962	1135066	1133514	3104	3	CBR	E1-4	Interstitial	Tetraploid	Tetraploid
chr4	1154290	1158689	1.15649e+06	4399	4	CBR	E1-4	Interstitial	Tetraploid	Tetraploid
chr4	1216993	1218034	1.21751e+06	1041	4	CBR	E1-4	Interstitial	Tetraploid	Tetraploid
chr4	1503820	1504986	1504403	1166	6	CBR	E1-4	Interstitial	Tetraploid	Tetraploid
chr4	1067652	1070102	1068877	2450	7	CBR	E1-4	Interstitial	Tetraploid	Tetraploid
chr4	1303883	1308652	1.30627e+06	4769	8	CBR	E1-4	Interstitial	Tetraploid	Tetraploid
chr4	1254724	1257374	1256049	2650	13	CBR	E1-4	Interstitial	Tetraploid	Tetraploid
chr4	126830	128570	127700	1740	3	CBR	E1-8	Interstitial	Tetraploid	Tetraploid
chr4	495367	496812	496090	1445	3	CBR	E1-8	Interstitial	Tetraploid	Tetraploid
chr4	1144907	1147377	1146142	2470	3	CBR	E1-8	Interstitial	Tetraploid	Tetraploid
chr4	1188306	1189348	1188827	1042	3	CBR	E1-8	Interstitial	Tetraploid	Tetraploid
chr4	1197544	1198812	1198178	1268	3	CBR	E1-8	Interstitial	Tetraploid	Tetraploid
chr4	1464082	1465542	1464812	1460	3	CBR	E1-8	Interstitial	Tetraploid	Tetraploid
chr4	77957	78973	78465	1016	3	CBR	E1-8	Interstitial	Tetraploid	Tetraploid
chr4	446364	447573	446968	1209	3	CBR	E1-8	Interstitial	Tetraploid	Tetraploid
chr4	1131962	1135059	1.13351e+06	3097	3	CBR	E1-8	Interstitial	Tetraploid	Tetraploid
chr4	951522	952498	952010	976	4	CBR	E1-8	Interstitial	Tetraploid	Tetraploid
chr4	238279	239690	238984	1411	4	CBR	E1-8	Interstitial	Tetraploid	Tetraploid
chr4	1189424	1190484	1189954	1060	4	CBR	E1-8	Interstitial	Tetraploid	Tetraploid
chr4	1253324	1254589	1.25396e+06	1265	4	CBR	E1-8	Interstitial	Tetraploid	Tetraploid
chr4	346808	347786	347297	978	5	CBR	E1-8	Interstitial	Tetraploid	Tetraploid
chr4	1182692	1186855	1.18477e+06	4163	8	CBR	E1-8	Interstitial	Tetraploid	Tetraploid
chr4	527458	539247	533352	11789	10	CBR	E1-8	Interstitial	Tetraploid	Tetraploid
chr4	1293864	1295510	1294687	1646	3	BEK	E2-1	Interstitial	Tetraploid	Tetraploid
chr4	1257017	1260585	1258801	3568	3	BEK	E2-1	Interstitial	Tetraploid	Tetraploid
chr4	1218534	1221039	1.21979e+06	2505	3	BEK	E2-1	Interstitial	Tetraploid	Tetraploid
chr4	1209565	1214645	1212105	5080	3	BEK	E2-1	Interstitial	Tetraploid	Tetraploid
chr4	1110362	1115866	1113114	5504	3	BEK	E2-1	Interstitial	Tetraploid	Tetraploid
chr4	943693	945501	944597	1808	3	BEK	E2-1	Interstitial	Tetraploid	Tetraploid
chr4	918147	919749	918948	1602	3	BEK	E2-1	Interstitial	Tetraploid	Tetraploid
chr4	908123	909252	908688	1129	3	BEK	E2-1	Interstitial	Tetraploid	Tetraploid
chr4	570041	571303	570672	1262	3	BEK	E2-1	Interstitial	Tetraploid	Tetraploid
chr4	540298	541582	540940	1284	3	BEK	E2-1	Interstitial	Tetraploid	Tetraploid
chr4	690343	693176	691760	2833	4	BEK	E2-1	Interstitial	Tetraploid	Tetraploid
chr4	314209	318399	316304	4190	4	BEK	E2-1	Interstitial	Tetraploid	Tetraploid
chr4	1459159	1462440	1.4608e+06	3281	5	BEK	E2-1	Interstitial	Tetraploid	Tetraploid
chr4	759737	761125	760431	1388	5	BEK	E2-1	Interstitial	Tetraploid	Tetraploid
chr4	600999	602760	601880	1761	5	BEK	E2-1	Interstitial	Tetraploid	Tetraploid
chr4	410606	412272	411439	1666	5	BEK	E2-1	Interstitial	Tetraploid	Tetraploid
chr4	1070016	1080101	1.07506e+06	10085	6	BEK	E2-1	Interstitial	Tetraploid	Tetraploid
chr4	513263	519780	516522	6517	6	BEK	E2-1	Interstitial	Tetraploid	Tetraploid
chr4	1011052	1012175	1.01161e+06	1123	7	BEK	E2-1	Interstitial	Tetraploid	Tetraploid
chr4	1369296	1370232	1369764	936	3	CKK	E2-11	Interstitial	Tetraploid	Tetraploid
chr4	1336908	1337830	1337369	922	3	CKK	E2-11	Interstitial	Tetraploid	Tetraploid
chr4	1311890	1315933	1.31391e+06	4043	3	CKK	E2-11	Interstitial	Tetraploid	Tetraploid
chr4	224135	225712	224924	1577	3	CKK	E2-11	Interstitial	Tetraploid	Tetraploid
chr4	150764	151730	151247	966	3	CKK	E2-11	Interstitial	Tetraploid	Tetraploid
chr4	1394610	1397449	1.39603e+06	2839	4	CKK	E2-11	Interstitial	Tetraploid	Tetraploid
chr4	557911	559184	558548	1273	4	CKK	E2-11	Interstitial	Tetraploid	Tetraploid
chr4	1483568	1487309	1.48544e+06	3741	5	CKK	E2-11	Interstitial	Tetraploid	Tetraploid
chr4	409874	410935	410404	1061	3	BEK	E2-12	Interstitial	Tetraploid	Tetraploid
chr4	298883	301218	300050	2335	3	BEK	E2-12	Interstitial	Tetraploid	Tetraploid
chr4	660746	662005	661376	1259	4	BEK	E2-12	Interstitial	Tetraploid	Tetraploid
chr4	499756	501253	500504	1497	4	BEK	E2-12	Interstitial	Tetraploid	Tetraploid
chr4	161321	162699	162010	1378	3	CKK	E2-20	Interstitial	Tetraploid	Tetraploid
chr4	965429	966992	966210	1563	4	CKK	E2-20	Interstitial	Tetraploid	Tetraploid
chr4	56846	58508	57677	1662	6	CKK	E2-20	Interstitial	Tetraploid	Tetraploid
chr4	758028	759659	758844	1631	8	CKK	E2-20	Interstitial	Tetraploid	Tetraploid
chr4	219442	220553	219998	1111	3	BEK	E2-3	Interstitial	Tetraploid	Tetraploid
chr4	1386468	1392047	1.38926e+06	5579	4	BEK	E2-3	Interstitial	Tetraploid	Tetraploid
chr4	1171467	1172807	1172137	1340	4	BEK	E2-3	Interstitial	Tetraploid	Tetraploid
chr4	1015884	1018413	1.01715e+06	2529	4	BEK	E2-3	Interstitial	Tetraploid	Tetraploid
chr4	760184	762900	761542	2716	5	BEK	E2-3	Interstitial	Tetraploid	Tetraploid
chr4	757868	759364	758616	1496	6	BEK	E2-3	Interstitial	Tetraploid	Tetraploid
chr4	1340199	1341632	1.34092e+06	1433	3	BEK	E2-7	Interstitial	Tetraploid	Tetraploid
chr4	1284586	1287130	1285858	2544	3	BEK	E2-7	Interstitial	Tetraploid	Tetraploid
chr4	962025	963582	962804	1557	3	BEK	E2-7	Interstitial	Tetraploid	Tetraploid
chr4	938406	941763	940084	3357	3	BEK	E2-7	Interstitial	Tetraploid	Tetraploid
chr4	860821	863827	862324	3006	3	BEK	E2-7	Interstitial	Tetraploid	Tetraploid
chr4	844412	846654	845533	2242	3	BEK	E2-7	Interstitial	Tetraploid	Tetraploid
chr4	787128	792565	789846	5437	3	BEK	E2-7	Interstitial	Tetraploid	Tetraploid
chr4	595010	597292	596151	2282	3	BEK	E2-7	Interstitial	Tetraploid	Tetraploid
chr4	562997	564291	563644	1294	3	BEK	E2-7	Interstitial	Tetraploid	Tetraploid
chr4	553676	554727	554202	1051	3	BEK	E2-7	Interstitial	Tetraploid	Tetraploid
chr4	356355	357464	356910	1109	3	BEK	E2-7	Interstitial	Tetraploid	Tetraploid
chr4	1358519	1362972	1.36075e+06	4453	4	BEK	E2-7	Interstitial	Tetraploid	Tetraploid
chr4	1163788	1168918	1166353	5130	4	BEK	E2-7	Interstitial	Tetraploid	Tetraploid
chr4	930366	931477	930922	1111	4	BEK	E2-7	Interstitial	Tetraploid	Tetraploid
chr4	831493	833618	832556	2125	4	BEK	E2-7	Interstitial	Tetraploid	Tetraploid
chr4	642104	643431	642768	1327	4	BEK	E2-7	Interstitial	Tetraploid	Tetraploid
chr4	115649	116895	116272	1246	4	BEK	E2-7	Interstitial	Tetraploid	Tetraploid
chr4	629773	630682	630228	909	5	BEK	E2-7	Interstitial	Tetraploid	Tetraploid
chr4	666853	670835	668844	3982	6	BEK	E2-7	Interstitial	Tetraploid	Tetraploid
chr4	523710	525372	524541	1662	6	BEK	E2-7	Interstitial	Tetraploid	Tetraploid
chr4	1339489	1341063	1340276	1574	3	BEK	E2-8	Interstitial	Tetraploid	Tetraploid
chr4	1141218	1144431	1.14282e+06	3213	3	BEK	E2-8	Interstitial	Tetraploid	Tetraploid
chr4	757868	758849	758358	981	3	BEK	E2-8	Interstitial	Tetraploid	Tetraploid
chr4	265464	266562	266013	1098	3	BEK	E2-8	Interstitial	Tetraploid	Tetraploid
chr4	681173	682336	681754	1163	4	BEK	E2-8	Interstitial	Tetraploid	Tetraploid
chr4	1205143	1215341	1210242	10198	5	BEK	E2-8	Interstitial	Tetraploid	Tetraploid
chr4	1247991	1250144	1.24907e+06	2153	3	BEK	E2-9	Interstitial	Tetraploid	Tetraploid
chr4	1184690	1185658	1185174	968	3	BEK	E2-9	Interstitial	Tetraploid	Tetraploid
chr4	1162259	1164127	1163193	1868	3	BEK	E2-9	Interstitial	Tetraploid	Tetraploid
chr4	952770	955403	954086	2633	3	BEK	E2-9	Interstitial	Tetraploid	Tetraploid
chr4	928501	929905	929203	1404	3	BEK	E2-9	Interstitial	Tetraploid	Tetraploid
chr4	917183	918868	918026	1685	3	BEK	E2-9	Interstitial	Tetraploid	Tetraploid
chr4	761222	762594	761908	1372	3	BEK	E2-9	Interstitial	Tetraploid	Tetraploid
chr4	727679	729579	728629	1900	3	BEK	E2-9	Interstitial	Tetraploid	Tetraploid
chr4	654520	656000	655260	1480	3	BEK	E2-9	Interstitial	Tetraploid	Tetraploid
chr4	540949	542047	541498	1098	3	BEK	E2-9	Interstitial	Tetraploid	Tetraploid
chr4	469449	471709	470579	2260	3	BEK	E2-9	Interstitial	Tetraploid	Tetraploid
chr4	275893	278166	277030	2273	3	BEK	E2-9	Interstitial	Tetraploid	Tetraploid
chr4	130375	131731	131053	1356	3	BEK	E2-9	Interstitial	Tetraploid	Tetraploid
chr4	1509881	1511027	1510454	1146	4	BEK	E2-9	Interstitial	Tetraploid	Tetraploid
chr4	1274660	1277253	1.27596e+06	2593	4	BEK	E2-9	Interstitial	Tetraploid	Tetraploid
chr4	606648	609258	607953	2610	4	BEK	E2-9	Interstitial	Tetraploid	Tetraploid
chr4	1375850	1389477	1.38266e+06	13627	5	BEK	E2-9	Interstitial	Tetraploid	Tetraploid
chr4	123570	125335	124452	1765	6	BEK	E2-9	Interstitial	Tetraploid	Tetraploid
chr4	135497	158561	147029	23064	16	BEK	E2-9	Interstitial	Tetraploid	Tetraploid
chr4	906679	907667	907173	988	4	CKK	E3-11	Interstitial	Tetraploid	Tetraploid
chr4	847288	848313	847800	1025	5	CKK	E3-11	Interstitial	Tetraploid	Tetraploid
chr4	748106	749087	748596	981	5	CKK	E3-11	Interstitial	Tetraploid	Tetraploid
chr4	732450	733568	733009	1118	5	CKK	E3-11	Interstitial	Tetraploid	Tetraploid
chr4	524705	525710	525208	1005	32	CKK	E3-11	Interstitial	Tetraploid	Tetraploid
chr4	1477232	1478754	1477993	1522	3	CKK	E3-2	Interstitial	Tetraploid	Tetraploid
chr4	1270126	1271232	1270679	1106	3	CKK	E3-2	Interstitial	Tetraploid	Tetraploid
chr4	1250923	1253340	1.25213e+06	2417	3	CKK	E3-2	Interstitial	Tetraploid	Tetraploid
chr4	1053572	1055208	1054390	1636	3	CKK	E3-2	Interstitial	Tetraploid	Tetraploid
chr4	1041852	1043065	1.04246e+06	1213	3	CKK	E3-2	Interstitial	Tetraploid	Tetraploid
chr4	929781	931411	930596	1630	3	CKK	E3-2	Interstitial	Tetraploid	Tetraploid
chr4	903181	905540	904360	2359	3	CKK	E3-2	Interstitial	Tetraploid	Tetraploid
chr4	839817	841138	840478	1321	3	CKK	E3-2	Interstitial	Tetraploid	Tetraploid
chr4	657116	659769	658442	2653	3	CKK	E3-2	Interstitial	Tetraploid	Tetraploid
chr4	477312	478258	477785	946	3	CKK	E3-2	Interstitial	Tetraploid	Tetraploid
chr4	279508	280571	280040	1063	3	CKK	E3-2	Interstitial	Tetraploid	Tetraploid
chr4	1509347	1510405	1509876	1058	4	CKK	E3-2	Interstitial	Tetraploid	Tetraploid
chr4	1268071	1269460	1.26877e+06	1389	4	CKK	E3-2	Interstitial	Tetraploid	Tetraploid
chr4	757966	759743	758854	1777	4	CKK	E3-2	Interstitial	Tetraploid	Tetraploid
chr4	748188	749260	748724	1072	4	CKK	E3-2	Interstitial	Tetraploid	Tetraploid
chr4	1243425	1249173	1246299	5748	5	CKK	E3-2	Interstitial	Tetraploid	Tetraploid
chr4	777233	778240	777736	1007	5	CKK	E3-2	Interstitial	Tetraploid	Tetraploid
chr4	362067	363361	362714	1294	5	CKK	E3-2	Interstitial	Tetraploid	Tetraploid
chr4	604473	605969	605221	1496	6	CKK	E3-2	Interstitial	Tetraploid	Tetraploid
chr4	1276621	1291811	1284216	15190	22	CKK	E3-2	Interstitial	Tetraploid	Tetraploid
chr4	1480095	1481080	1.48059e+06	985	3	CKK	E3-3	Interstitial	Tetraploid	Tetraploid
chr4	1174653	1175885	1175269	1232	3	CKK	E3-3	Interstitial	Tetraploid	Tetraploid
chr4	1059489	1061284	1.06039e+06	1795	3	CKK	E3-3	Interstitial	Tetraploid	Tetraploid
chr4	1031593	1032802	1.0322e+06	1209	3	CKK	E3-3	Interstitial	Tetraploid	Tetraploid
chr4	937696	941466	939581	3770	3	CKK	E3-3	Interstitial	Tetraploid	Tetraploid
chr4	931605	932610	932108	1005	3	CKK	E3-3	Interstitial	Tetraploid	Tetraploid
chr4	807691	808675	808183	984	3	CKK	E3-3	Interstitial	Tetraploid	Tetraploid
chr4	705633	707498	706566	1865	3	CKK	E3-3	Interstitial	Tetraploid	Tetraploid
chr4	677787	678827	678307	1040	3	CKK	E3-3	Interstitial	Tetraploid	Tetraploid
chr4	430196	434761	432478	4565	3	CKK	E3-3	Interstitial	Tetraploid	Tetraploid
chr4	138681	140530	139606	1849	3	CKK	E3-3	Interstitial	Tetraploid	Tetraploid
chr4	26863	29169	28016	2306	3	CKK	E3-3	Interstitial	Tetraploid	Tetraploid
chr4	1202098	1203266	1202682	1168	4	CKK	E3-3	Interstitial	Tetraploid	Tetraploid
chr4	787699	789380	788540	1681	4	CKK	E3-3	Interstitial	Tetraploid	Tetraploid
chr4	766312	767447	766880	1135	4	CKK	E3-3	Interstitial	Tetraploid	Tetraploid
chr4	733773	735069	734421	1296	4	CKK	E3-3	Interstitial	Tetraploid	Tetraploid
chr4	61232	62187	61709.5	955	4	CKK	E3-3	Interstitial	Tetraploid	Tetraploid
chr4	55039	56311	55675	1272	4	CKK	E3-3	Interstitial	Tetraploid	Tetraploid
chr4	58256	59217	58736.5	961	5	CKK	E3-3	Interstitial	Tetraploid	Tetraploid
chr4	908396	909400	908898	1004	6	CKK	E3-3	Interstitial	Tetraploid	Tetraploid
chr4	1270953	1272040	1.2715e+06	1087	7	CKK	E3-3	Interstitial	Tetraploid	Tetraploid
chr4	842264	843594	842929	1330	9	CKK	E3-3	Interstitial	Tetraploid	Tetraploid
chr4	527679	538728	533204	11049	11	CKK	E3-3	Interstitial	Tetraploid	Tetraploid
chr4	1154062	1157807	1.15593e+06	3745	3	CKK	E3-4	Interstitial	Tetraploid	Tetraploid
chr4	831597	832648	832122	1051	3	CKK	E3-4	Interstitial	Tetraploid	Tetraploid
chr4	736741	740213	738477	3472	3	CKK	E3-4	Interstitial	Tetraploid	Tetraploid
chr4	387475	388774	388124	1299	3	CKK	E3-4	Interstitial	Tetraploid	Tetraploid
chr4	169720	170825	170272	1105	3	CKK	E3-4	Interstitial	Tetraploid	Tetraploid
chr4	164713	165639	165176	926	3	CKK	E3-4	Interstitial	Tetraploid	Tetraploid
chr4	1285810	1289955	1.28788e+06	4145	4	CKK	E3-4	Interstitial	Tetraploid	Tetraploid
chr4	526252	527930	527091	1678	7	CKK	E3-4	Interstitial	Tetraploid	Tetraploid
chr4	1032115	1033236	1.03268e+06	1121	3	CKK	E3-5	Interstitial	Tetraploid	Tetraploid
chr4	908826	909871	909348	1045	3	CKK	E3-5	Interstitial	Tetraploid	Tetraploid
chr4	558086	558991	558538	905	3	CKK	E3-5	Interstitial	Tetraploid	Tetraploid
chr4	1281439	1283827	1282633	2388	4	CKK	E3-5	Interstitial	Tetraploid	Tetraploid
chr4	914354	915468	914911	1114	4	CKK	E3-5	Interstitial	Tetraploid	Tetraploid
chr4	695423	698234	696828	2811	4	CKK	E3-5	Interstitial	Tetraploid	Tetraploid
chr4	477666	478726	478196	1060	4	CKK	E3-5	Interstitial	Tetraploid	Tetraploid
chr4	758046	759560	758803	1514	5	CKK	E3-5	Interstitial	Tetraploid	Tetraploid
chr4	509950	512369	511160	2419	5	CKK	E3-5	Interstitial	Tetraploid	Tetraploid
chr4	1050624	1051636	1051130	1012	7	CKK	E3-5	Interstitial	Tetraploid	Tetraploid
chr4	298718	299818	299268	1100	4	CKK	E3-6	Interstitial	Tetraploid	Tetraploid
chr4	542590	545210	543900	2620	5	CKK	E3-6	Interstitial	Tetraploid	Tetraploid
chr4	576723	579436	578080	2713	3	CKK	E3-8	Interstitial	Tetraploid	Tetraploid
chr4	40095	41719	40907	1624	3	CKK	E3-8	Interstitial	Tetraploid	Tetraploid
chr4	935042	936002	935522	960	4	CKK	E3-8	Interstitial	Tetraploid	Tetraploid
chr4	700720	701778	701249	1058	5	CKK	E3-8	Interstitial	Tetraploid	Tetraploid
chr4	93781	95618	94699.5	1837	5	CKK	E3-8	Interstitial	Tetraploid	Tetraploid
chr4	1041717	1042852	1.04228e+06	1135	6	CKK	E3-8	Interstitial	Tetraploid	Tetraploid
chr4	527948	538699	533324	10751	6	CKK	E3-8	Interstitial	Tetraploid	Tetraploid
chr4	1270804	1272069	1.27144e+06	1265	7	CKK	E3-8	Interstitial	Tetraploid	Tetraploid
chr4	1091357	1098984	1.09517e+06	7627	3	CKK	E3-9	Interstitial	Tetraploid	Tetraploid
chr4	1048154	1049135	1.04864e+06	981	3	CKK	E3-9	Interstitial	Tetraploid	Tetraploid
chr4	640925	641967	641446	1042	3	CKK	E3-9	Interstitial	Tetraploid	Tetraploid
chr4	1404281	1405417	1404849	1136	4	CKK	E3-9	Interstitial	Tetraploid	Tetraploid
chr4	1103049	1104492	1.10377e+06	1443	4	CKK	E3-9	Interstitial	Tetraploid	Tetraploid
chr4	957235	958592	957914	1357	4	CKK	E3-9	Interstitial	Tetraploid	Tetraploid
chr4	928429	929720	929074	1291	4	CKK	E3-9	Interstitial	Tetraploid	Tetraploid
chr4	668427	670522	669474	2095	4	CKK	E3-9	Interstitial	Tetraploid	Tetraploid
chr4	537037	538728	537882	1691	4	CKK	E3-9	Interstitial	Tetraploid	Tetraploid
chr4	453141	454192	453666	1051	4	CKK	E3-9	Interstitial	Tetraploid	Tetraploid
chr4	1279173	1282383	1280778	3210	5	CKK	E3-9	Interstitial	Tetraploid	Tetraploid
chr4	917163	918947	918055	1784	5	CKK	E3-9	Interstitial	Tetraploid	Tetraploid
chr4	887510	888536	888023	1026	6	CKK	E3-9	Interstitial	Tetraploid	Tetraploid
chr4	626548	628448	627498	1900	6	CKK	E3-9	Interstitial	Tetraploid	Tetraploid
chr4	123499	124958	124228	1459	6	CKK	E3-9	Interstitial	Tetraploid	Tetraploid
chr4	524529	525468	524998	939	21	CKK	E3-9	Interstitial	Tetraploid	Tetraploid
chr5	247431	249590	248510	2159	3	CBR	E1-11	Interstitial	Tetraploid	Tetraploid
chr5	360155	362615	361385	2460	3	CBR	E1-11	Interstitial	Tetraploid	Tetraploid
chr5	22812	23808	23310	996	3	CBR	E1-11	Interstitial	Tetraploid	Tetraploid
chr5	64699	65714	65206.5	1015	3	CBR	E1-11	Interstitial	Tetraploid	Tetraploid
chr5	174313	175683	174998	1370	3	CBR	E1-11	Interstitial	Tetraploid	Tetraploid
chr5	525947	527565	526756	1618	3	CBR	E1-11	Interstitial	Tetraploid	Tetraploid
chr5	41106	42068	41587	962	4	CBR	E1-11	Interstitial	Tetraploid	Tetraploid
chr5	162129	164987	163558	2858	4	CBR	E1-11	Interstitial	Tetraploid	Tetraploid
chr5	271106	272260	271683	1154	6	CBR	E1-11	Interstitial	Tetraploid	Tetraploid
chr5	22156	23094	22625	938	3	CBR	E1-13	Interstitial	Tetraploid	Tetraploid
chr5	514114	515570	514842	1456	3	CBR	E1-13	Interstitial	Tetraploid	Tetraploid
chr5	509262	511513	510388	2251	4	CBR	E1-14	Interstitial	Tetraploid	Tetraploid
chr5	49935	50836	50385.5	901	3	CBR	E1-15	Interstitial	Tetraploid	Tetraploid
chr5	509262	510237	509750	975	3	CBR	E1-15	Interstitial	Tetraploid	Tetraploid
chr5	243495	245394	244444	1899	3	CBR	E1-15	Interstitial	Tetraploid	Tetraploid
chr5	478941	483349	481145	4408	3	CBR	E1-15	Interstitial	Tetraploid	Tetraploid
chr5	271997	272930	272464	933	4	CBR	E1-15	Interstitial	Tetraploid	Tetraploid
chr5	438239	441372	439806	3133	4	CBR	E1-15	Interstitial	Tetraploid	Tetraploid
chr5	335624	336817	336220	1193	4	CBR	E1-15	Interstitial	Tetraploid	Tetraploid
chr5	81911	82872	82391.5	961	3	CBR	E1-16	Interstitial	Tetraploid	Tetraploid
chr5	391196	392603	391900	1407	3	CBR	E1-16	Interstitial	Tetraploid	Tetraploid
chr5	442979	447526	445252	4547	3	CBR	E1-16	Interstitial	Tetraploid	Tetraploid
chr5	145827	146894	146360	1067	6	CBR	E1-16	Interstitial	Tetraploid	Tetraploid
chr5	292306	293669	292988	1363	3	BEK	E1-17	Interstitial	Tetraploid	Tetraploid
chr5	258515	259614	259064	1099	3	BEK	E1-17	Interstitial	Tetraploid	Tetraploid
chr5	322848	324898	323873	2050	4	BEK	E1-17	Interstitial	Tetraploid	Tetraploid
chr5	473819	475930	474874	2111	3	CBR	E1-18	Interstitial	Tetraploid	Tetraploid
chr5	499964	501276	500620	1312	3	CBR	E1-18	Interstitial	Tetraploid	Tetraploid
chr5	479827	483232	481530	3405	3	CBR	E1-18	Interstitial	Tetraploid	Tetraploid
chr5	519483	521981	520732	2498	3	CBR	E1-18	Interstitial	Tetraploid	Tetraploid
chr5	303214	305474	304344	2260	3	BEK	E1-20	Interstitial	Tetraploid	Tetraploid
chr5	21891	23442	22666.5	1551	3	BEK	E1-20	Interstitial	Tetraploid	Tetraploid
chr5	417500	422797	420148	5297	6	BEK	E1-20	Interstitial	Tetraploid	Tetraploid
chr5	507399	509262	508330	1863	3	CBR	E1-4	Interstitial	Tetraploid	Tetraploid
chr5	491976	495402	493689	3426	3	CBR	E1-4	Interstitial	Tetraploid	Tetraploid
chr5	81112	82189	81650.5	1077	4	CBR	E1-4	Interstitial	Tetraploid	Tetraploid
chr5	419126	420481	419804	1355	4	CBR	E1-4	Interstitial	Tetraploid	Tetraploid
chr5	199267	204178	201722	4911	4	CBR	E1-4	Interstitial	Tetraploid	Tetraploid
chr5	386976	387877	387426	901	5	CBR	E1-4	Interstitial	Tetraploid	Tetraploid
chr5	417084	418216	417650	1132	6	CBR	E1-4	Interstitial	Tetraploid	Tetraploid
chr5	20616	22788	21702	2172	3	CBR	E1-8	Interstitial	Tetraploid	Tetraploid
chr5	45575	46484	46029.5	909	3	CBR	E1-8	Interstitial	Tetraploid	Tetraploid
chr5	431237	432404	431820	1167	3	CBR	E1-8	Interstitial	Tetraploid	Tetraploid
chr5	513224	515752	514488	2528	3	CBR	E1-8	Interstitial	Tetraploid	Tetraploid
chr5	32711	34134	33422.5	1423	3	CBR	E1-8	Interstitial	Tetraploid	Tetraploid
chr5	344695	345699	345197	1004	3	CBR	E1-8	Interstitial	Tetraploid	Tetraploid
chr5	83377	84406	83891.5	1029	4	CBR	E1-8	Interstitial	Tetraploid	Tetraploid
chr5	136710	137880	137295	1170	4	CBR	E1-8	Interstitial	Tetraploid	Tetraploid
chr5	442750	447202	444976	4452	4	CBR	E1-8	Interstitial	Tetraploid	Tetraploid
chr5	269139	271964	270552	2825	5	CBR	E1-8	Interstitial	Tetraploid	Tetraploid
chr5	64950	66307	65628.5	1357	6	CBR	E1-8	Interstitial	Tetraploid	Tetraploid
chr5	162091	165938	164014	3847	6	CBR	E1-8	Interstitial	Tetraploid	Tetraploid
chr5	117287	118752	118020	1465	9	CBR	E1-8	Interstitial	Tetraploid	Tetraploid
chr5	415743	440181	427962	24438	4	BEK	E2-1	Interstitial	Tetraploid	Tetraploid
chr5	255565	259621	257593	4056	4	BEK	E2-1	Interstitial	Tetraploid	Tetraploid
chr5	41382	42891	42136.5	1509	4	BEK	E2-1	Interstitial	Tetraploid	Tetraploid
chr5	316424	323508	319966	7084	6	BEK	E2-1	Interstitial	Tetraploid	Tetraploid
chr5	20816	22538	21677	1722	6	BEK	E2-1	Interstitial	Tetraploid	Tetraploid
chr5	305921	311246	308584	5325	3	CKK	E2-11	Interstitial	Tetraploid	Tetraploid
chr5	277283	278261	277772	978	3	CKK	E2-11	Interstitial	Tetraploid	Tetraploid
chr5	408338	409413	408876	1075	4	CKK	E2-11	Interstitial	Tetraploid	Tetraploid
chr5	267891	268978	268434	1087	4	CKK	E2-11	Interstitial	Tetraploid	Tetraploid
chr5	78651	80139	79395	1488	4	CKK	E2-11	Interstitial	Tetraploid	Tetraploid
chr5	541756	543247	542502	1491	5	CKK	E2-11	Interstitial	Tetraploid	Tetraploid
chr5	190497	192097	191297	1600	5	CKK	E2-11	Interstitial	Tetraploid	Tetraploid
chr5	417832	420661	419246	2829	4	BEK	E2-12	Interstitial	Tetraploid	Tetraploid
chr5	249018	250454	249736	1436	3	CKK	E2-20	Interstitial	Tetraploid	Tetraploid
chr5	146044	147059	146552	1015	3	CKK	E2-20	Interstitial	Tetraploid	Tetraploid
chr5	134414	135521	134968	1107	3	CKK	E2-20	Interstitial	Tetraploid	Tetraploid
chr5	122720	124131	123426	1411	3	CKK	E2-20	Interstitial	Tetraploid	Tetraploid
chr5	171788	173344	172566	1556	4	CKK	E2-20	Interstitial	Tetraploid	Tetraploid
chr5	127084	128494	127789	1410	4	CKK	E2-20	Interstitial	Tetraploid	Tetraploid
chr5	111676	112806	112241	1130	4	CKK	E2-20	Interstitial	Tetraploid	Tetraploid
chr5	38134	39061	38597.5	927	4	CKK	E2-20	Interstitial	Tetraploid	Tetraploid
chr5	35093	36163	35628	1070	4	CKK	E2-20	Interstitial	Tetraploid	Tetraploid
chr5	39202	40619	39910.5	1417	5	CKK	E2-20	Interstitial	Tetraploid	Tetraploid
chr5	36497	37575	37036	1078	5	CKK	E2-20	Interstitial	Tetraploid	Tetraploid
chr5	20196	21148	20672	952	5	CKK	E2-20	Interstitial	Tetraploid	Tetraploid
chr5	332828	333801	333314	973	6	CKK	E2-20	Interstitial	Tetraploid	Tetraploid
chr5	72063	73535	72799	1472	6	CKK	E2-20	Interstitial	Tetraploid	Tetraploid
chr5	141337	143581	142459	2244	7	CKK	E2-20	Interstitial	Tetraploid	Tetraploid
chr5	137299	139845	138572	2546	7	CKK	E2-20	Interstitial	Tetraploid	Tetraploid
chr5	401547	402745	402146	1198	3	BEK	E2-3	Interstitial	Tetraploid	Tetraploid
chr5	195829	198335	197082	2506	3	BEK	E2-3	Interstitial	Tetraploid	Tetraploid
chr5	365634	366691	366162	1057	3	BEK	E2-7	Interstitial	Tetraploid	Tetraploid
chr5	299855	301979	300917	2124	3	BEK	E2-7	Interstitial	Tetraploid	Tetraploid
chr5	63258	64778	64018	1520	3	BEK	E2-7	Interstitial	Tetraploid	Tetraploid
chr5	56864	60306	58585	3442	3	BEK	E2-7	Interstitial	Tetraploid	Tetraploid
chr5	20677	22313	21495	1636	3	BEK	E2-7	Interstitial	Tetraploid	Tetraploid
chr5	321496	324898	323197	3402	4	BEK	E2-7	Interstitial	Tetraploid	Tetraploid
chr5	138826	141494	140160	2668	4	BEK	E2-7	Interstitial	Tetraploid	Tetraploid
chr5	251258	252665	251962	1407	5	BEK	E2-7	Interstitial	Tetraploid	Tetraploid
chr5	360964	363015	361990	2051	3	BEK	E2-8	Interstitial	Tetraploid	Tetraploid
chr5	252053	254784	253418	2731	3	BEK	E2-8	Interstitial	Tetraploid	Tetraploid
chr5	245171	247466	246318	2295	3	BEK	E2-8	Interstitial	Tetraploid	Tetraploid
chr5	175535	177256	176396	1721	3	BEK	E2-8	Interstitial	Tetraploid	Tetraploid
chr5	63381	65104	64242.5	1723	3	BEK	E2-8	Interstitial	Tetraploid	Tetraploid
chr5	267458	268598	268028	1140	5	BEK	E2-8	Interstitial	Tetraploid	Tetraploid
chr5	272949	276034	274492	3085	3	BEK	E2-9	Interstitial	Tetraploid	Tetraploid
chr5	155245	156488	155866	1243	3	BEK	E2-9	Interstitial	Tetraploid	Tetraploid
chr5	144836	145883	145360	1047	3	BEK	E2-9	Interstitial	Tetraploid	Tetraploid
chr5	95930	97639	96784.5	1709	3	BEK	E2-9	Interstitial	Tetraploid	Tetraploid
chr5	540214	542769	541492	2555	5	CKK	E3-11	Interstitial	Tetraploid	Tetraploid
chr5	514322	516028	515175	1706	3	CKK	E3-2	Interstitial	Tetraploid	Tetraploid
chr5	162250	163378	162814	1128	3	CKK	E3-2	Interstitial	Tetraploid	Tetraploid
chr5	472701	473636	473168	935	4	CKK	E3-2	Interstitial	Tetraploid	Tetraploid
chr5	443293	450275	446784	6982	4	CKK	E3-2	Interstitial	Tetraploid	Tetraploid
chr5	465376	466362	465869	986	3	CKK	E3-3	Interstitial	Tetraploid	Tetraploid
chr5	94633	95577	95105	944	3	CKK	E3-3	Interstitial	Tetraploid	Tetraploid
chr5	455785	457299	456542	1514	4	CKK	E3-3	Interstitial	Tetraploid	Tetraploid
chr5	245900	247113	246506	1213	4	CKK	E3-3	Interstitial	Tetraploid	Tetraploid
chr5	432049	433694	432872	1645	5	CKK	E3-3	Interstitial	Tetraploid	Tetraploid
chr5	56129	57660	56894.5	1531	8	CKK	E3-3	Interstitial	Tetraploid	Tetraploid
chr5	81541	82789	82165	1248	3	CKK	E3-4	Interstitial	Tetraploid	Tetraploid
chr5	277205	278261	277733	1056	5	CKK	E3-4	Interstitial	Tetraploid	Tetraploid
chr5	20158	21211	20684.5	1053	11	CKK	E3-4	Interstitial	Tetraploid	Tetraploid
chr5	455818	456925	456372	1107	3	CKK	E3-5	Interstitial	Tetraploid	Tetraploid
chr5	421096	424570	422833	3474	3	CKK	E3-5	Interstitial	Tetraploid	Tetraploid
chr5	407873	409247	408560	1374	3	CKK	E3-5	Interstitial	Tetraploid	Tetraploid
chr5	321967	323161	322564	1194	3	CKK	E3-5	Interstitial	Tetraploid	Tetraploid
chr5	138245	139360	138802	1115	3	CKK	E3-5	Interstitial	Tetraploid	Tetraploid
chr5	435593	437137	436365	1544	4	CKK	E3-5	Interstitial	Tetraploid	Tetraploid
chr5	78430	79589	79009.5	1159	4	CKK	E3-5	Interstitial	Tetraploid	Tetraploid
chr5	553444	554409	553926	965	5	CKK	E3-5	Interstitial	Tetraploid	Tetraploid
chr5	409413	412080	410746	2667	5	CKK	E3-5	Interstitial	Tetraploid	Tetraploid
chr5	289859	290909	290384	1050	5	CKK	E3-5	Interstitial	Tetraploid	Tetraploid
chr5	281348	283764	282556	2416	5	CKK	E3-5	Interstitial	Tetraploid	Tetraploid
chr5	245524	246493	246008	969	5	CKK	E3-5	Interstitial	Tetraploid	Tetraploid
chr5	325331	327449	326390	2118	6	CKK	E3-5	Interstitial	Tetraploid	Tetraploid
chr5	82800	85080	83940	2280	6	CKK	E3-5	Interstitial	Tetraploid	Tetraploid
chr5	406465	407517	406991	1052	7	CKK	E3-5	Interstitial	Tetraploid	Tetraploid
chr5	298760	301242	300001	2482	7	CKK	E3-5	Interstitial	Tetraploid	Tetraploid
chr5	28635	30392	29513.5	1757	7	CKK	E3-5	Interstitial	Tetraploid	Tetraploid
chr5	254774	256952	255863	2178	8	CKK	E3-5	Interstitial	Tetraploid	Tetraploid
chr5	232150	234881	233516	2731	9	CKK	E3-5	Interstitial	Tetraploid	Tetraploid
chr5	21810	23581	22695.5	1771	9	CKK	E3-5	Interstitial	Tetraploid	Tetraploid
chr5	477801	481987	479894	4186	3	CKK	E3-6	Interstitial	Tetraploid	Tetraploid
chr5	325873	326927	326400	1054	3	CKK	E3-6	Interstitial	Tetraploid	Tetraploid
chr5	547063	548559	547811	1496	4	CKK	E3-6	Interstitial	Tetraploid	Tetraploid
chr5	269360	270378	269869	1018	4	CKK	E3-6	Interstitial	Tetraploid	Tetraploid
chr5	202408	203578	202993	1170	5	CKK	E3-6	Interstitial	Tetraploid	Tetraploid
chr5	201068	202136	201602	1068	6	CKK	E3-6	Interstitial	Tetraploid	Tetraploid
chr5	134532	135434	134983	902	4	CKK	E3-8	Interstitial	Tetraploid	Tetraploid
chr5	406396	407332	406864	936	3	CKK	E3-9	Interstitial	Tetraploid	Tetraploid
chr5	309533	310538	310036	1005	3	CKK	E3-9	Interstitial	Tetraploid	Tetraploid
chr5	219840	220931	220386	1091	3	CKK	E3-9	Interstitial	Tetraploid	Tetraploid
chr5	188583	189778	189180	1195	3	CKK	E3-9	Interstitial	Tetraploid	Tetraploid
chr5	118287	119267	118777	980	3	CKK	E3-9	Interstitial	Tetraploid	Tetraploid
chr5	297160	298302	297731	1142	4	CKK	E3-9	Interstitial	Tetraploid	Tetraploid
chr5	375747	376738	376242	991	5	CKK	E3-9	Interstitial	Tetraploid	Tetraploid
chr5	22827	23975	23401	1148	7	CKK	E3-9	Interstitial	Tetraploid	Tetraploid
chr6	129931	131166	130548	1235	3	CBR	E1-11	Interstitial	Tetraploid	Tetraploid
chr6	160624	162271	161448	1647	3	CBR	E1-11	Interstitial	Tetraploid	Tetraploid
chr6	209188	211973	210580	2785	3	CBR	E1-11	Interstitial	Tetraploid	Tetraploid
chr6	127382	128736	128059	1354	4	CBR	E1-11	Interstitial	Tetraploid	Tetraploid
chr6	168083	169177	168630	1094	6	CBR	E1-11	Interstitial	Tetraploid	Tetraploid
chr6	121802	123133	122468	1331	5	CBR	E1-13	Interstitial	Tetraploid	Tetraploid
chr6	227311	228414	227862	1103	3	CBR	E1-14	Interstitial	Tetraploid	Tetraploid
chr6	51597	52726	52161.5	1129	4	CBR	E1-15	Interstitial	Tetraploid	Tetraploid
chr6	127118	128098	127608	980	4	CBR	E1-15	Interstitial	Tetraploid	Tetraploid
chr6	136824	142800	139812	5976	3	CBR	E1-16	Interstitial	Tetraploid	Tetraploid
chr6	239289	242946	241118	3657	3	CBR	E1-16	Interstitial	Tetraploid	Tetraploid
chr6	30941	33352	32146.5	2411	4	CBR	E1-16	Interstitial	Tetraploid	Tetraploid
chr6	84895	86449	85672	1554	6	CBR	E1-16	Interstitial	Tetraploid	Tetraploid
chr6	225715	227194	226454	1479	3	BEK	E1-17	Interstitial	Tetraploid	Tetraploid
chr6	148605	149800	149202	1195	3	BEK	E1-17	Interstitial	Tetraploid	Tetraploid
chr6	185462	186629	186046	1167	3	BEK	E1-20	Interstitial	Tetraploid	Tetraploid
chr6	88822	89850	89336	1028	3	BEK	E1-20	Interstitial	Tetraploid	Tetraploid
chr6	116048	118514	117281	2466	5	BEK	E1-20	Interstitial	Tetraploid	Tetraploid
chr6	171429	173149	172289	1720	6	BEK	E1-20	Interstitial	Tetraploid	Tetraploid
chr6	150521	152950	151736	2429	3	CBR	E1-4	Interstitial	Tetraploid	Tetraploid
chr6	204568	205554	205061	986	7	CBR	E1-4	Interstitial	Tetraploid	Tetraploid
chr6	89213	91404	90308.5	2191	3	CBR	E1-8	Interstitial	Tetraploid	Tetraploid
chr6	153193	154198	153696	1005	3	CBR	E1-8	Interstitial	Tetraploid	Tetraploid
chr6	121552	122571	122062	1019	4	CBR	E1-8	Interstitial	Tetraploid	Tetraploid
chr6	160534	161713	161124	1179	4	CBR	E1-8	Interstitial	Tetraploid	Tetraploid
chr6	216884	218049	217466	1165	3	BEK	E2-1	Interstitial	Tetraploid	Tetraploid
chr6	113051	114232	113642	1181	3	BEK	E2-1	Interstitial	Tetraploid	Tetraploid
chr6	71377	72597	71987	1220	3	BEK	E2-1	Interstitial	Tetraploid	Tetraploid
chr6	211989	213507	212748	1518	4	BEK	E2-1	Interstitial	Tetraploid	Tetraploid
chr6	116157	117094	116626	937	4	BEK	E2-1	Interstitial	Tetraploid	Tetraploid
chr6	81964	84868	83416	2904	9	BEK	E2-1	Interstitial	Tetraploid	Tetraploid
chr6	224325	225292	224808	967	4	CKK	E2-11	Interstitial	Tetraploid	Tetraploid
chr6	67725	68955	68340	1230	4	CKK	E2-11	Interstitial	Tetraploid	Tetraploid
chr6	204889	205855	205372	966	3	BEK	E2-12	Interstitial	Tetraploid	Tetraploid
chr6	126645	127683	127164	1038	3	CKK	E2-20	Interstitial	Tetraploid	Tetraploid
chr6	229224	230979	230102	1755	3	BEK	E2-3	Interstitial	Tetraploid	Tetraploid
chr6	233230	234466	233848	1236	3	BEK	E2-7	Interstitial	Tetraploid	Tetraploid
chr6	225715	226776	226246	1061	3	BEK	E2-7	Interstitial	Tetraploid	Tetraploid
chr6	211992	212990	212491	998	3	BEK	E2-7	Interstitial	Tetraploid	Tetraploid
chr6	77383	80478	78930.5	3095	4	BEK	E2-7	Interstitial	Tetraploid	Tetraploid
chr6	84712	86139	85425.5	1427	5	BEK	E2-7	Interstitial	Tetraploid	Tetraploid
chr6	242914	244679	243796	1765	3	BEK	E2-8	Interstitial	Tetraploid	Tetraploid
chr6	228424	229935	229180	1511	3	BEK	E2-8	Interstitial	Tetraploid	Tetraploid
chr6	185321	186985	186153	1664	3	BEK	E2-8	Interstitial	Tetraploid	Tetraploid
chr6	112008	113267	112638	1259	3	BEK	E2-8	Interstitial	Tetraploid	Tetraploid
chr6	219721	220809	220265	1088	4	BEK	E2-8	Interstitial	Tetraploid	Tetraploid
chr6	209738	210672	210205	934	4	BEK	E2-8	Interstitial	Tetraploid	Tetraploid
chr6	137510	147607	142558	10097	3	BEK	E2-9	Interstitial	Tetraploid	Tetraploid
chr6	110270	111434	110852	1164	3	BEK	E2-9	Interstitial	Tetraploid	Tetraploid
chr6	209601	210597	210099	996	4	BEK	E2-9	Interstitial	Tetraploid	Tetraploid
chr6	216079	217332	216706	1253	3	CKK	E3-2	Interstitial	Tetraploid	Tetraploid
chr6	68004	69211	68607.5	1207	4	CKK	E3-2	Interstitial	Tetraploid	Tetraploid
chr6	101934	103065	102500	1131	5	CKK	E3-2	Interstitial	Tetraploid	Tetraploid
chr6	21812	30534	26173	8722	5	CKK	E3-2	Interstitial	Tetraploid	Tetraploid
chr6	118582	119547	119064	965	7	CKK	E3-2	Interstitial	Tetraploid	Tetraploid
chr6	133196	134449	133822	1253	3	CKK	E3-3	Interstitial	Tetraploid	Tetraploid
chr6	72562	73761	73161.5	1199	3	CKK	E3-3	Interstitial	Tetraploid	Tetraploid
chr6	54448	55361	54904.5	913	3	CKK	E3-3	Interstitial	Tetraploid	Tetraploid
chr6	57410	58647	58028.5	1237	4	CKK	E3-3	Interstitial	Tetraploid	Tetraploid
chr6	48741	49981	49361	1240	5	CKK	E3-3	Interstitial	Tetraploid	Tetraploid
chr6	223443	224600	224022	1157	3	CKK	E3-4	Interstitial	Tetraploid	Tetraploid
chr6	240145	241061	240603	916	3	CKK	E3-5	Interstitial	Tetraploid	Tetraploid
chr6	34837	35831	35334	994	3	CKK	E3-5	Interstitial	Tetraploid	Tetraploid
chr6	107770	108837	108304	1067	4	CKK	E3-5	Interstitial	Tetraploid	Tetraploid
chr6	81596	83176	82386	1580	6	CKK	E3-5	Interstitial	Tetraploid	Tetraploid
chr6	202776	203736	203256	960	3	CKK	E3-8	Interstitial	Tetraploid	Tetraploid
chr6	126726	127876	127301	1150	3	CKK	E3-8	Interstitial	Tetraploid	Tetraploid
chr6	208289	209388	208838	1099	3	CKK	E3-9	Interstitial	Tetraploid	Tetraploid
chr6	147088	150097	148592	3009	3	CKK	E3-9	Interstitial	Tetraploid	Tetraploid
chr6	86354	88435	87394.5	2081	3	CKK	E3-9	Interstitial	Tetraploid	Tetraploid
chr6	63033	64273	63653	1240	3	CKK	E3-9	Interstitial	Tetraploid	Tetraploid
chr6	95494	96986	96240	1492	4	CKK	E3-9	Interstitial	Tetraploid	Tetraploid
chr6	33691	35987	34839	2296	4	CKK	E3-9	Interstitial	Tetraploid	Tetraploid
chr6	186628	187529	187078	901	5	CKK	E3-9	Interstitial	Tetraploid	Tetraploid
chr6	104206	105775	104990	1569	5	CKK	E3-9	Interstitial	Tetraploid	Tetraploid
chr6	20867	30567	25717	9700	7	CKK	E3-9	Interstitial	Tetraploid	Tetraploid
chr7	135526	136677	136102	1151	3	CBR	E1-11	Interstitial	Tetraploid	Tetraploid
chr7	379026	380147	379586	1121	3	CBR	E1-11	Interstitial	Tetraploid	Tetraploid
chr7	580591	582182	581386	1591	3	CBR	E1-11	Interstitial	Tetraploid	Tetraploid
chr7	757452	759278	758365	1826	3	CBR	E1-11	Interstitial	Tetraploid	Tetraploid
chr7	1007950	1010405	1.00918e+06	2455	3	CBR	E1-11	Interstitial	Tetraploid	Tetraploid
chr7	41250	46339	43794.5	5089	3	CBR	E1-11	Interstitial	Tetraploid	Tetraploid
chr7	138116	139111	138614	995	3	CBR	E1-11	Interstitial	Tetraploid	Tetraploid
chr7	557361	558835	558098	1474	3	CBR	E1-11	Interstitial	Tetraploid	Tetraploid
chr7	620514	624511	622512	3997	3	CBR	E1-11	Interstitial	Tetraploid	Tetraploid
chr7	667843	668801	668322	958	3	CBR	E1-11	Interstitial	Tetraploid	Tetraploid
chr7	752232	753471	752852	1239	3	CBR	E1-11	Interstitial	Tetraploid	Tetraploid
chr7	35288	38090	36689	2802	4	CBR	E1-11	Interstitial	Tetraploid	Tetraploid
chr7	463187	464523	463855	1336	4	CBR	E1-11	Interstitial	Tetraploid	Tetraploid
chr7	653813	654760	654286	947	4	CBR	E1-11	Interstitial	Tetraploid	Tetraploid
chr7	678364	679279	678822	915	4	CBR	E1-11	Interstitial	Tetraploid	Tetraploid
chr7	899307	900312	899810	1005	4	CBR	E1-11	Interstitial	Tetraploid	Tetraploid
chr7	385287	386736	386012	1449	5	CBR	E1-11	Interstitial	Tetraploid	Tetraploid
chr7	827802	830957	829380	3155	6	CBR	E1-11	Interstitial	Tetraploid	Tetraploid
chr7	881026	882293	881660	1267	8	CBR	E1-11	Interstitial	Tetraploid	Tetraploid
chr7	837682	839985	838834	2303	3	CBR	E1-13	Interstitial	Tetraploid	Tetraploid
chr7	22151	24510	23330.5	2359	4	CBR	E1-13	Interstitial	Tetraploid	Tetraploid
chr7	856684	857721	857202	1037	4	CBR	E1-13	Interstitial	Tetraploid	Tetraploid
chr7	48383	50403	49393	2020	3	CBR	E1-14	Interstitial	Tetraploid	Tetraploid
chr7	64139	65525	64832	1386	3	CBR	E1-14	Interstitial	Tetraploid	Tetraploid
chr7	340030	341060	340545	1030	3	CBR	E1-14	Interstitial	Tetraploid	Tetraploid
chr7	667472	668966	668219	1494	3	CBR	E1-14	Interstitial	Tetraploid	Tetraploid
chr7	944588	945494	945041	906	3	CBR	E1-14	Interstitial	Tetraploid	Tetraploid
chr7	1035795	1036930	1.03636e+06	1135	3	CBR	E1-14	Interstitial	Tetraploid	Tetraploid
chr7	129216	131048	130132	1832	3	CBR	E1-14	Interstitial	Tetraploid	Tetraploid
chr7	760358	761270	760814	912	3	CBR	E1-14	Interstitial	Tetraploid	Tetraploid
chr7	942170	943829	943000	1659	3	CBR	E1-14	Interstitial	Tetraploid	Tetraploid
chr7	961491	965996	963744	4505	3	CBR	E1-14	Interstitial	Tetraploid	Tetraploid
chr7	761779	764012	762896	2233	4	CBR	E1-14	Interstitial	Tetraploid	Tetraploid
chr7	40900	46364	43632	5464	4	CBR	E1-14	Interstitial	Tetraploid	Tetraploid
chr7	496144	498759	497452	2615	4	CBR	E1-14	Interstitial	Tetraploid	Tetraploid
chr7	722495	726224	724360	3729	4	CBR	E1-14	Interstitial	Tetraploid	Tetraploid
chr7	740682	742060	741371	1378	5	CBR	E1-14	Interstitial	Tetraploid	Tetraploid
chr7	780723	786795	783759	6072	7	CBR	E1-14	Interstitial	Tetraploid	Tetraploid
chr7	776664	778267	777466	1603	14	CBR	E1-14	Interstitial	Tetraploid	Tetraploid
chr7	51704	52682	52193	978	16	CBR	E1-14	Interstitial	Tetraploid	Tetraploid
chr7	281044	283160	282102	2116	3	CBR	E1-15	Interstitial	Tetraploid	Tetraploid
chr7	356139	357105	356622	966	3	CBR	E1-15	Interstitial	Tetraploid	Tetraploid
chr7	482801	485384	484092	2583	3	CBR	E1-15	Interstitial	Tetraploid	Tetraploid
chr7	719402	720910	720156	1508	3	CBR	E1-15	Interstitial	Tetraploid	Tetraploid
chr7	797897	800015	798956	2118	3	CBR	E1-15	Interstitial	Tetraploid	Tetraploid
chr7	835441	838129	836785	2688	3	CBR	E1-15	Interstitial	Tetraploid	Tetraploid
chr7	914517	915988	915252	1471	3	CBR	E1-15	Interstitial	Tetraploid	Tetraploid
chr7	55657	56878	56267.5	1221	3	CBR	E1-15	Interstitial	Tetraploid	Tetraploid
chr7	323149	326956	325052	3807	3	CBR	E1-15	Interstitial	Tetraploid	Tetraploid
chr7	550296	552103	551200	1807	3	CBR	E1-15	Interstitial	Tetraploid	Tetraploid
chr7	679336	680299	679818	963	3	CBR	E1-15	Interstitial	Tetraploid	Tetraploid
chr7	816864	826579	821722	9715	3	CBR	E1-15	Interstitial	Tetraploid	Tetraploid
chr7	23183	33397	28290	10214	4	CBR	E1-15	Interstitial	Tetraploid	Tetraploid
chr7	645980	647533	646756	1553	4	CBR	E1-15	Interstitial	Tetraploid	Tetraploid
chr7	653970	656571	655270	2601	4	CBR	E1-15	Interstitial	Tetraploid	Tetraploid
chr7	999013	1003543	1001278	4530	4	CBR	E1-15	Interstitial	Tetraploid	Tetraploid
chr7	471944	473246	472595	1302	4	CBR	E1-15	Interstitial	Tetraploid	Tetraploid
chr7	961370	971483	966426	10113	4	CBR	E1-15	Interstitial	Tetraploid	Tetraploid
chr7	760778	764012	762395	3234	5	CBR	E1-15	Interstitial	Tetraploid	Tetraploid
chr7	649503	650665	650084	1162	6	CBR	E1-15	Interstitial	Tetraploid	Tetraploid
chr7	882688	883668	883178	980	6	CBR	E1-15	Interstitial	Tetraploid	Tetraploid
chr7	71819	74297	73058	2478	3	CBR	E1-16	Interstitial	Tetraploid	Tetraploid
chr7	268231	269304	268768	1073	3	CBR	E1-16	Interstitial	Tetraploid	Tetraploid
chr7	543116	544163	543640	1047	3	CBR	E1-16	Interstitial	Tetraploid	Tetraploid
chr7	797230	801061	799146	3831	3	CBR	E1-16	Interstitial	Tetraploid	Tetraploid
chr7	842660	844361	843510	1701	3	CBR	E1-16	Interstitial	Tetraploid	Tetraploid
chr7	85449	86366	85907.5	917	3	CBR	E1-16	Interstitial	Tetraploid	Tetraploid
chr7	338438	340017	339228	1579	3	CBR	E1-16	Interstitial	Tetraploid	Tetraploid
chr7	400139	403097	401618	2958	3	CBR	E1-16	Interstitial	Tetraploid	Tetraploid
chr7	624548	638274	631411	13726	3	CBR	E1-16	Interstitial	Tetraploid	Tetraploid
chr7	726569	727777	727173	1208	3	CBR	E1-16	Interstitial	Tetraploid	Tetraploid
chr7	826522	828487	827504	1965	3	CBR	E1-16	Interstitial	Tetraploid	Tetraploid
chr7	849679	851786	850732	2107	3	CBR	E1-16	Interstitial	Tetraploid	Tetraploid
chr7	917228	918817	918022	1589	3	CBR	E1-16	Interstitial	Tetraploid	Tetraploid
chr7	906407	910332	908370	3925	4	CBR	E1-16	Interstitial	Tetraploid	Tetraploid
chr7	56931	59237	58084	2306	4	CBR	E1-16	Interstitial	Tetraploid	Tetraploid
chr7	374750	377842	376296	3092	5	CBR	E1-16	Interstitial	Tetraploid	Tetraploid
chr7	639286	642808	641047	3522	6	CBR	E1-16	Interstitial	Tetraploid	Tetraploid
chr7	877251	878283	877767	1032	3	BEK	E1-17	Interstitial	Tetraploid	Tetraploid
chr7	488982	490377	489680	1395	3	BEK	E1-17	Interstitial	Tetraploid	Tetraploid
chr7	262459	275457	268958	12998	3	BEK	E1-17	Interstitial	Tetraploid	Tetraploid
chr7	766739	767824	767282	1085	4	BEK	E1-17	Interstitial	Tetraploid	Tetraploid
chr7	507614	508746	508180	1132	4	BEK	E1-17	Interstitial	Tetraploid	Tetraploid
chr7	1001040	1002090	1001565	1050	8	BEK	E1-17	Interstitial	Tetraploid	Tetraploid
chr7	961523	964510	963016	2987	3	CBR	E1-18	Interstitial	Tetraploid	Tetraploid
chr7	157470	159148	158309	1678	3	CBR	E1-18	Interstitial	Tetraploid	Tetraploid
chr7	1009868	1011634	1010751	1766	3	CBR	E1-18	Interstitial	Tetraploid	Tetraploid
chr7	80405	81751	81078	1346	4	CBR	E1-18	Interstitial	Tetraploid	Tetraploid
chr7	127916	130980	129448	3064	4	CBR	E1-18	Interstitial	Tetraploid	Tetraploid
chr7	109653	111560	110606	1907	5	CBR	E1-18	Interstitial	Tetraploid	Tetraploid
chr7	1001040	1002090	1001565	1050	8	BEK	E1-19	Interstitial	Tetraploid	Tetraploid
chr7	1012431	1018232	1.01533e+06	5801	3	BEK	E1-20	Interstitial	Tetraploid	Tetraploid
chr7	774083	774983	774533	900	3	BEK	E1-20	Interstitial	Tetraploid	Tetraploid
chr7	523107	524363	523735	1256	3	BEK	E1-20	Interstitial	Tetraploid	Tetraploid
chr7	79593	80783	80188	1190	3	BEK	E1-20	Interstitial	Tetraploid	Tetraploid
chr7	665096	666827	665962	1731	4	BEK	E1-20	Interstitial	Tetraploid	Tetraploid
chr7	557974	560475	559224	2501	4	BEK	E1-20	Interstitial	Tetraploid	Tetraploid
chr7	528743	530754	529748	2011	6	BEK	E1-20	Interstitial	Tetraploid	Tetraploid
chr7	1001040	1002090	1001565	1050	7	BEK	E1-20	Interstitial	Tetraploid	Tetraploid
chr7	22920	24279	23599.5	1359	9	BEK	E1-20	Interstitial	Tetraploid	Tetraploid
chr7	71529	72907	72218	1378	3	CBR	E1-4	Interstitial	Tetraploid	Tetraploid
chr7	545937	548183	547060	2246	3	CBR	E1-4	Interstitial	Tetraploid	Tetraploid
chr7	734566	736196	735381	1630	3	CBR	E1-4	Interstitial	Tetraploid	Tetraploid
chr7	983394	986527	984960	3133	3	CBR	E1-4	Interstitial	Tetraploid	Tetraploid
chr7	837312	839103	838208	1791	3	CBR	E1-4	Interstitial	Tetraploid	Tetraploid
chr7	952769	954257	953513	1488	3	CBR	E1-4	Interstitial	Tetraploid	Tetraploid
chr7	988679	989580	989130	901	3	CBR	E1-4	Interstitial	Tetraploid	Tetraploid
chr7	688813	690180	689496	1367	4	CBR	E1-4	Interstitial	Tetraploid	Tetraploid
chr7	246408	248452	247430	2044	5	CBR	E1-4	Interstitial	Tetraploid	Tetraploid
chr7	142440	143760	143100	1320	5	CBR	E1-4	Interstitial	Tetraploid	Tetraploid
chr7	264277	265371	264824	1094	5	CBR	E1-4	Interstitial	Tetraploid	Tetraploid
chr7	699415	700595	700005	1180	5	CBR	E1-4	Interstitial	Tetraploid	Tetraploid
chr7	662656	663828	663242	1172	6	CBR	E1-4	Interstitial	Tetraploid	Tetraploid
chr7	882333	883514	882924	1181	10	CBR	E1-4	Interstitial	Tetraploid	Tetraploid
chr7	161316	162676	161996	1360	3	CBR	E1-8	Interstitial	Tetraploid	Tetraploid
chr7	377842	379735	378788	1893	3	CBR	E1-8	Interstitial	Tetraploid	Tetraploid
chr7	736548	737696	737122	1148	3	CBR	E1-8	Interstitial	Tetraploid	Tetraploid
chr7	828328	830097	829212	1769	3	CBR	E1-8	Interstitial	Tetraploid	Tetraploid
chr7	266803	267875	267339	1072	3	CBR	E1-8	Interstitial	Tetraploid	Tetraploid
chr7	802573	804517	803545	1944	3	CBR	E1-8	Interstitial	Tetraploid	Tetraploid
chr7	66877	67827	67352	950	4	CBR	E1-8	Interstitial	Tetraploid	Tetraploid
chr7	124673	125595	125134	922	4	CBR	E1-8	Interstitial	Tetraploid	Tetraploid
chr7	558131	563381	560756	5250	4	CBR	E1-8	Interstitial	Tetraploid	Tetraploid
chr7	780723	786643	783683	5920	4	CBR	E1-8	Interstitial	Tetraploid	Tetraploid
chr7	954893	955892	955392	999	4	CBR	E1-8	Interstitial	Tetraploid	Tetraploid
chr7	104257	110631	107444	6374	4	CBR	E1-8	Interstitial	Tetraploid	Tetraploid
chr7	381837	383708	382772	1871	4	CBR	E1-8	Interstitial	Tetraploid	Tetraploid
chr7	419462	420476	419969	1014	4	CBR	E1-8	Interstitial	Tetraploid	Tetraploid
chr7	676722	680850	678786	4128	4	CBR	E1-8	Interstitial	Tetraploid	Tetraploid
chr7	401911	404554	403232	2643	5	CBR	E1-8	Interstitial	Tetraploid	Tetraploid
chr7	144802	145780	145291	978	5	CBR	E1-8	Interstitial	Tetraploid	Tetraploid
chr7	744336	748192	746264	3856	5	CBR	E1-8	Interstitial	Tetraploid	Tetraploid
chr7	882619	883668	883144	1049	9	CBR	E1-8	Interstitial	Tetraploid	Tetraploid
chr7	1022315	1024217	1023266	1902	3	BEK	E2-1	Interstitial	Tetraploid	Tetraploid
chr7	969202	970541	969872	1339	3	BEK	E2-1	Interstitial	Tetraploid	Tetraploid
chr7	702245	703239	702742	994	3	BEK	E2-1	Interstitial	Tetraploid	Tetraploid
chr7	653282	655296	654289	2014	3	BEK	E2-1	Interstitial	Tetraploid	Tetraploid
chr7	651897	653115	652506	1218	3	BEK	E2-1	Interstitial	Tetraploid	Tetraploid
chr7	263460	271643	267552	8183	3	BEK	E2-1	Interstitial	Tetraploid	Tetraploid
chr7	167931	169334	168632	1403	3	BEK	E2-1	Interstitial	Tetraploid	Tetraploid
chr7	102934	104758	103846	1824	3	BEK	E2-1	Interstitial	Tetraploid	Tetraploid
chr7	71871	75574	73722.5	3703	3	BEK	E2-1	Interstitial	Tetraploid	Tetraploid
chr7	25905	27733	26819	1828	3	BEK	E2-1	Interstitial	Tetraploid	Tetraploid
chr7	1058331	1060889	1059610	2558	4	BEK	E2-1	Interstitial	Tetraploid	Tetraploid
chr7	49285	50670	49977.5	1385	4	BEK	E2-1	Interstitial	Tetraploid	Tetraploid
chr7	1001040	1002215	1.00163e+06	1175	5	BEK	E2-1	Interstitial	Tetraploid	Tetraploid
chr7	1057739	1058911	1058325	1172	3	CKK	E2-11	Interstitial	Tetraploid	Tetraploid
chr7	1027834	1029346	1028590	1512	3	CKK	E2-11	Interstitial	Tetraploid	Tetraploid
chr7	871624	873346	872485	1722	3	CKK	E2-11	Interstitial	Tetraploid	Tetraploid
chr7	576198	577152	576675	954	3	CKK	E2-11	Interstitial	Tetraploid	Tetraploid
chr7	571699	574870	573284	3171	3	CKK	E2-11	Interstitial	Tetraploid	Tetraploid
chr7	480619	481883	481251	1264	3	CKK	E2-11	Interstitial	Tetraploid	Tetraploid
chr7	183050	184109	183580	1059	3	CKK	E2-11	Interstitial	Tetraploid	Tetraploid
chr7	155670	163714	159692	8044	3	CKK	E2-11	Interstitial	Tetraploid	Tetraploid
chr7	25309	26210	25759.5	901	3	CKK	E2-11	Interstitial	Tetraploid	Tetraploid
chr7	972136	974035	973086	1899	4	CKK	E2-11	Interstitial	Tetraploid	Tetraploid
chr7	139668	140611	140140	943	5	CKK	E2-11	Interstitial	Tetraploid	Tetraploid
chr7	817375	823514	820444	6139	6	CKK	E2-11	Interstitial	Tetraploid	Tetraploid
chr7	108346	109780	109063	1434	7	CKK	E2-11	Interstitial	Tetraploid	Tetraploid
chr7	1012409	1015640	1.01402e+06	3231	3	BEK	E2-12	Interstitial	Tetraploid	Tetraploid
chr7	167968	169058	168513	1090	3	BEK	E2-12	Interstitial	Tetraploid	Tetraploid
chr7	83420	86546	84983	3126	3	BEK	E2-12	Interstitial	Tetraploid	Tetraploid
chr7	516080	518962	517521	2882	4	BEK	E2-12	Interstitial	Tetraploid	Tetraploid
chr7	527453	528743	528098	1290	5	BEK	E2-12	Interstitial	Tetraploid	Tetraploid
chr7	23150	24279	23714.5	1129	8	BEK	E2-12	Interstitial	Tetraploid	Tetraploid
chr7	898186	899595	898890	1409	3	CKK	E2-20	Interstitial	Tetraploid	Tetraploid
chr7	720461	721980	721220	1519	3	CKK	E2-20	Interstitial	Tetraploid	Tetraploid
chr7	334528	335484	335006	956	3	CKK	E2-20	Interstitial	Tetraploid	Tetraploid
chr7	322101	324234	323168	2133	3	CKK	E2-20	Interstitial	Tetraploid	Tetraploid
chr7	348889	351000	349944	2111	3	BEK	E2-3	Interstitial	Tetraploid	Tetraploid
chr7	992844	993774	993309	930	3	BEK	E2-7	Interstitial	Tetraploid	Tetraploid
chr7	960123	961878	961000	1755	3	BEK	E2-7	Interstitial	Tetraploid	Tetraploid
chr7	186688	190205	188446	3517	3	BEK	E2-7	Interstitial	Tetraploid	Tetraploid
chr7	145856	152258	149057	6402	3	BEK	E2-7	Interstitial	Tetraploid	Tetraploid
chr7	857558	858828	858193	1270	4	BEK	E2-7	Interstitial	Tetraploid	Tetraploid
chr7	527453	528743	528098	1290	4	BEK	E2-7	Interstitial	Tetraploid	Tetraploid
chr7	485020	486130	485575	1110	4	BEK	E2-7	Interstitial	Tetraploid	Tetraploid
chr7	466631	469633	468132	3002	4	BEK	E2-7	Interstitial	Tetraploid	Tetraploid
chr7	213309	215264	214286	1955	4	BEK	E2-7	Interstitial	Tetraploid	Tetraploid
chr7	209798	212585	211192	2787	4	BEK	E2-7	Interstitial	Tetraploid	Tetraploid
chr7	637177	638794	637986	1617	5	BEK	E2-7	Interstitial	Tetraploid	Tetraploid
chr7	621156	622490	621823	1334	5	BEK	E2-7	Interstitial	Tetraploid	Tetraploid
chr7	1001040	1002190	1001615	1150	10	BEK	E2-7	Interstitial	Tetraploid	Tetraploid
chr7	23096	24617	23856.5	1521	16	BEK	E2-7	Interstitial	Tetraploid	Tetraploid
chr7	882677	883749	883213	1072	3	BEK	E2-8	Interstitial	Tetraploid	Tetraploid
chr7	575183	577635	576409	2452	3	BEK	E2-8	Interstitial	Tetraploid	Tetraploid
chr7	175059	176443	175751	1384	3	BEK	E2-8	Interstitial	Tetraploid	Tetraploid
chr7	23626	25332	24479	1706	3	BEK	E2-8	Interstitial	Tetraploid	Tetraploid
chr7	527480	529803	528642	2323	4	BEK	E2-8	Interstitial	Tetraploid	Tetraploid
chr7	991806	993346	992576	1540	5	BEK	E2-8	Interstitial	Tetraploid	Tetraploid
chr7	1001210	1003808	1002509	2598	13	BEK	E2-8	Interstitial	Tetraploid	Tetraploid
chr7	730018	730994	730506	976	3	BEK	E2-9	Interstitial	Tetraploid	Tetraploid
chr7	596194	598627	597410	2433	3	BEK	E2-9	Interstitial	Tetraploid	Tetraploid
chr7	544556	547667	546112	3111	3	BEK	E2-9	Interstitial	Tetraploid	Tetraploid
chr7	167238	169334	168286	2096	4	BEK	E2-9	Interstitial	Tetraploid	Tetraploid
chr7	54288	57078	55683	2790	4	BEK	E2-9	Interstitial	Tetraploid	Tetraploid
chr7	1001040	1001949	1.00149e+06	909	5	BEK	E2-9	Interstitial	Tetraploid	Tetraploid
chr7	211766	213940	212853	2174	5	BEK	E2-9	Interstitial	Tetraploid	Tetraploid
chr7	127202	139484	133343	12282	7	BEK	E2-9	Interstitial	Tetraploid	Tetraploid
chr7	1024213	1025737	1024975	1524	3	CKK	E3-11	Interstitial	Tetraploid	Tetraploid
chr7	936217	937232	936724	1015	3	CKK	E3-11	Interstitial	Tetraploid	Tetraploid
chr7	735360	737335	736348	1975	3	CKK	E3-11	Interstitial	Tetraploid	Tetraploid
chr7	967685	968998	968342	1313	7	CKK	E3-11	Interstitial	Tetraploid	Tetraploid
chr7	481787	483146	482466	1359	3	CKK	E3-2	Interstitial	Tetraploid	Tetraploid
chr7	281113	282339	281726	1226	3	CKK	E3-2	Interstitial	Tetraploid	Tetraploid
chr7	267789	268711	268250	922	3	CKK	E3-2	Interstitial	Tetraploid	Tetraploid
chr7	64423	65496	64959.5	1073	3	CKK	E3-2	Interstitial	Tetraploid	Tetraploid
chr7	1057616	1059124	1058370	1508	4	CKK	E3-2	Interstitial	Tetraploid	Tetraploid
chr7	1052101	1053342	1.05272e+06	1241	4	CKK	E3-2	Interstitial	Tetraploid	Tetraploid
chr7	668670	669986	669328	1316	4	CKK	E3-2	Interstitial	Tetraploid	Tetraploid
chr7	581761	583132	582446	1371	4	CKK	E3-2	Interstitial	Tetraploid	Tetraploid
chr7	356112	357031	356572	919	4	CKK	E3-2	Interstitial	Tetraploid	Tetraploid
chr7	308510	309617	309064	1107	4	CKK	E3-2	Interstitial	Tetraploid	Tetraploid
chr7	857964	858975	858470	1011	6	CKK	E3-2	Interstitial	Tetraploid	Tetraploid
chr7	1023972	1025804	1024888	1832	3	CKK	E3-3	Interstitial	Tetraploid	Tetraploid
chr7	983710	984759	984234	1049	3	CKK	E3-3	Interstitial	Tetraploid	Tetraploid
chr7	982008	983039	982524	1031	3	CKK	E3-3	Interstitial	Tetraploid	Tetraploid
chr7	769578	770529	770054	951	3	CKK	E3-3	Interstitial	Tetraploid	Tetraploid
chr7	698837	700098	699468	1261	3	CKK	E3-3	Interstitial	Tetraploid	Tetraploid
chr7	631777	632720	632248	943	3	CKK	E3-3	Interstitial	Tetraploid	Tetraploid
chr7	457828	459743	458786	1915	3	CKK	E3-3	Interstitial	Tetraploid	Tetraploid
chr7	402481	403741	403111	1260	3	CKK	E3-3	Interstitial	Tetraploid	Tetraploid
chr7	385580	387065	386322	1485	3	CKK	E3-3	Interstitial	Tetraploid	Tetraploid
chr7	313872	315257	314564	1385	3	CKK	E3-3	Interstitial	Tetraploid	Tetraploid
chr7	303308	305171	304240	1863	3	CKK	E3-3	Interstitial	Tetraploid	Tetraploid
chr7	172572	173492	173032	920	3	CKK	E3-3	Interstitial	Tetraploid	Tetraploid
chr7	1052101	1054064	1.05308e+06	1963	4	CKK	E3-3	Interstitial	Tetraploid	Tetraploid
chr7	502375	504573	503474	2198	4	CKK	E3-3	Interstitial	Tetraploid	Tetraploid
chr7	85761	90424	88092.5	4663	4	CKK	E3-3	Interstitial	Tetraploid	Tetraploid
chr7	472988	474348	473668	1360	5	CKK	E3-3	Interstitial	Tetraploid	Tetraploid
chr7	871732	874229	872980	2497	6	CKK	E3-3	Interstitial	Tetraploid	Tetraploid
chr7	997661	998859	998260	1198	3	CKK	E3-4	Interstitial	Tetraploid	Tetraploid
chr7	803699	805041	804370	1342	3	CKK	E3-4	Interstitial	Tetraploid	Tetraploid
chr7	647792	648887	648340	1095	3	CKK	E3-4	Interstitial	Tetraploid	Tetraploid
chr7	432804	433711	433258	907	3	CKK	E3-4	Interstitial	Tetraploid	Tetraploid
chr7	145668	148215	146942	2547	3	CKK	E3-4	Interstitial	Tetraploid	Tetraploid
chr7	674138	675059	674598	921	4	CKK	E3-4	Interstitial	Tetraploid	Tetraploid
chr7	443688	445101	444394	1413	5	CKK	E3-4	Interstitial	Tetraploid	Tetraploid
chr7	108303	109600	108952	1297	6	CKK	E3-4	Interstitial	Tetraploid	Tetraploid
chr7	936800	937882	937341	1082	3	CKK	E3-5	Interstitial	Tetraploid	Tetraploid
chr7	905458	906970	906214	1512	3	CKK	E3-5	Interstitial	Tetraploid	Tetraploid
chr7	568551	571685	570118	3134	3	CKK	E3-5	Interstitial	Tetraploid	Tetraploid
chr7	459743	460885	460314	1142	3	CKK	E3-5	Interstitial	Tetraploid	Tetraploid
chr7	454701	455757	455229	1056	3	CKK	E3-5	Interstitial	Tetraploid	Tetraploid
chr7	267789	269263	268526	1474	3	CKK	E3-5	Interstitial	Tetraploid	Tetraploid
chr7	110045	111799	110922	1754	3	CKK	E3-5	Interstitial	Tetraploid	Tetraploid
chr7	530921	531842	531382	921	4	CKK	E3-5	Interstitial	Tetraploid	Tetraploid
chr7	281113	282169	281641	1056	3	CKK	E3-6	Interstitial	Tetraploid	Tetraploid
chr7	721980	722897	722438	917	3	CKK	E3-8	Interstitial	Tetraploid	Tetraploid
chr7	611520	612590	612055	1070	3	CKK	E3-8	Interstitial	Tetraploid	Tetraploid
chr7	521246	522360	521803	1114	3	CKK	E3-8	Interstitial	Tetraploid	Tetraploid
chr7	271343	272634	271988	1291	3	CKK	E3-8	Interstitial	Tetraploid	Tetraploid
chr7	56310	57839	57074.5	1529	3	CKK	E3-8	Interstitial	Tetraploid	Tetraploid
chr7	1054676	1056768	1055722	2092	4	CKK	E3-8	Interstitial	Tetraploid	Tetraploid
chr7	717526	718445	717986	919	4	CKK	E3-8	Interstitial	Tetraploid	Tetraploid
chr7	568631	571699	570165	3068	4	CKK	E3-8	Interstitial	Tetraploid	Tetraploid
chr7	318062	320387	319224	2325	4	CKK	E3-8	Interstitial	Tetraploid	Tetraploid
chr7	92262	93991	93126.5	1729	4	CKK	E3-8	Interstitial	Tetraploid	Tetraploid
chr7	1016341	1017258	1.0168e+06	917	5	CKK	E3-8	Interstitial	Tetraploid	Tetraploid
chr7	833798	837278	835538	3480	5	CKK	E3-8	Interstitial	Tetraploid	Tetraploid
chr7	480313	482754	481534	2441	5	CKK	E3-8	Interstitial	Tetraploid	Tetraploid
chr7	1023604	1025379	1.02449e+06	1775	3	CKK	E3-9	Interstitial	Tetraploid	Tetraploid
chr7	1007370	1009817	1.00859e+06	2447	3	CKK	E3-9	Interstitial	Tetraploid	Tetraploid
chr7	650859	652015	651437	1156	3	CKK	E3-9	Interstitial	Tetraploid	Tetraploid
chr7	611520	612814	612167	1294	3	CKK	E3-9	Interstitial	Tetraploid	Tetraploid
chr7	480257	481787	481022	1530	3	CKK	E3-9	Interstitial	Tetraploid	Tetraploid
chr7	345267	346733	346000	1466	3	CKK	E3-9	Interstitial	Tetraploid	Tetraploid
chr7	314230	315350	314790	1120	3	CKK	E3-9	Interstitial	Tetraploid	Tetraploid
chr7	260753	262642	261698	1889	3	CKK	E3-9	Interstitial	Tetraploid	Tetraploid
chr7	195618	196823	196220	1205	3	CKK	E3-9	Interstitial	Tetraploid	Tetraploid
chr7	66049	67074	66561.5	1025	3	CKK	E3-9	Interstitial	Tetraploid	Tetraploid
chr7	935970	937232	936601	1262	4	CKK	E3-9	Interstitial	Tetraploid	Tetraploid
chr7	836440	838524	837482	2084	4	CKK	E3-9	Interstitial	Tetraploid	Tetraploid
chr7	789882	791317	790600	1435	4	CKK	E3-9	Interstitial	Tetraploid	Tetraploid
chr7	273266	274261	273764	995	4	CKK	E3-9	Interstitial	Tetraploid	Tetraploid
chr7	100977	102732	101854	1755	4	CKK	E3-9	Interstitial	Tetraploid	Tetraploid
chr7	875449	876783	876116	1334	5	CKK	E3-9	Interstitial	Tetraploid	Tetraploid
chr7	247967	248963	248465	996	5	CKK	E3-9	Interstitial	Tetraploid	Tetraploid
chr7	794341	796126	795234	1785	6	CKK	E3-9	Interstitial	Tetraploid	Tetraploid
chr7	761233	763361	762297	2128	6	CKK	E3-9	Interstitial	Tetraploid	Tetraploid
chr7	737134	738803	737968	1669	6	CKK	E3-9	Interstitial	Tetraploid	Tetraploid
chr7	55015	56077	55546	1062	6	CKK	E3-9	Interstitial	Tetraploid	Tetraploid
chr8	88753	92714	90733.5	3961	3	CBR	E1-11	Interstitial	Tetraploid	Tetraploid
chr8	209532	211659	210596	2127	3	CBR	E1-11	Interstitial	Tetraploid	Tetraploid
chr8	357623	359965	358794	2342	3	CBR	E1-11	Interstitial	Tetraploid	Tetraploid
chr8	407659	409011	408335	1352	3	CBR	E1-11	Interstitial	Tetraploid	Tetraploid
chr8	440781	443370	442076	2589	3	CBR	E1-11	Interstitial	Tetraploid	Tetraploid
chr8	338240	341125	339682	2885	3	CBR	E1-11	Interstitial	Tetraploid	Tetraploid
chr8	396344	397621	396982	1277	3	CBR	E1-11	Interstitial	Tetraploid	Tetraploid
chr8	446464	449028	447746	2564	3	CBR	E1-11	Interstitial	Tetraploid	Tetraploid
chr8	193176	194284	193730	1108	5	CBR	E1-11	Interstitial	Tetraploid	Tetraploid
chr8	412746	418547	415646	5801	7	CBR	E1-11	Interstitial	Tetraploid	Tetraploid
chr8	210134	214363	212248	4229	3	CBR	E1-13	Interstitial	Tetraploid	Tetraploid
chr8	160221	161872	161046	1651	3	CBR	E1-13	Interstitial	Tetraploid	Tetraploid
chr8	237819	239897	238858	2078	3	CBR	E1-13	Interstitial	Tetraploid	Tetraploid
chr8	340086	342105	341096	2019	4	CBR	E1-13	Interstitial	Tetraploid	Tetraploid
chr8	129200	130524	129862	1324	4	CBR	E1-13	Interstitial	Tetraploid	Tetraploid
chr8	68608	70751	69679.5	2143	5	CBR	E1-13	Interstitial	Tetraploid	Tetraploid
chr8	157434	159684	158559	2250	6	CBR	E1-13	Interstitial	Tetraploid	Tetraploid
chr8	133486	134468	133977	982	3	CBR	E1-14	Interstitial	Tetraploid	Tetraploid
chr8	457314	458348	457831	1034	3	CBR	E1-14	Interstitial	Tetraploid	Tetraploid
chr8	117923	119001	118462	1078	4	CBR	E1-14	Interstitial	Tetraploid	Tetraploid
chr8	331880	335875	333878	3995	4	CBR	E1-14	Interstitial	Tetraploid	Tetraploid
chr8	421247	423591	422419	2344	5	CBR	E1-14	Interstitial	Tetraploid	Tetraploid
chr8	53585	54500	54042.5	915	3	CBR	E1-15	Interstitial	Tetraploid	Tetraploid
chr8	192545	193668	193106	1123	3	CBR	E1-15	Interstitial	Tetraploid	Tetraploid
chr8	189288	190314	189801	1026	4	CBR	E1-15	Interstitial	Tetraploid	Tetraploid
chr8	76397	77404	76900.5	1007	5	CBR	E1-15	Interstitial	Tetraploid	Tetraploid
chr8	469242	480735	474988	11493	26	CBR	E1-15	Interstitial	Tetraploid	Tetraploid
chr8	377228	398240	387734	21012	30	CBR	E1-15	Interstitial	Tetraploid	Tetraploid
chr8	268649	303186	285918	34537	50	CBR	E1-15	Interstitial	Tetraploid	Tetraploid
chr8	336026	366044	351035	30018	68	CBR	E1-15	Interstitial	Tetraploid	Tetraploid
chr8	398436	413634	406035	15198	83	CBR	E1-15	Interstitial	Tetraploid	Tetraploid
chr8	304092	335974	320033	31882	95	CBR	E1-15	Interstitial	Tetraploid	Tetraploid
chr8	453905	469004	461454	15099	148	CBR	E1-15	Interstitial	Tetraploid	Tetraploid
chr8	416104	453858	434981	37754	200	CBR	E1-15	Interstitial	Tetraploid	Tetraploid
chr8	157174	158091	157632	917	3	CBR	E1-16	Interstitial	Tetraploid	Tetraploid
chr8	229508	231368	230438	1860	3	CBR	E1-16	Interstitial	Tetraploid	Tetraploid
chr8	310260	314117	312188	3857	3	CBR	E1-16	Interstitial	Tetraploid	Tetraploid
chr8	380455	388446	384450	7991	3	CBR	E1-16	Interstitial	Tetraploid	Tetraploid
chr8	420611	422057	421334	1446	3	CBR	E1-16	Interstitial	Tetraploid	Tetraploid
chr8	47508	48419	47963.5	911	3	CBR	E1-16	Interstitial	Tetraploid	Tetraploid
chr8	306576	307624	307100	1048	3	CBR	E1-16	Interstitial	Tetraploid	Tetraploid
chr8	340086	341125	340606	1039	3	CBR	E1-16	Interstitial	Tetraploid	Tetraploid
chr8	191971	194321	193146	2350	4	CBR	E1-16	Interstitial	Tetraploid	Tetraploid
chr8	408550	410062	409306	1512	4	CBR	E1-16	Interstitial	Tetraploid	Tetraploid
chr8	321493	324874	323184	3381	3	BEK	E1-17	Interstitial	Tetraploid	Tetraploid
chr8	269061	271850	270456	2789	3	BEK	E1-17	Interstitial	Tetraploid	Tetraploid
chr8	172462	173396	172929	934	3	BEK	E1-17	Interstitial	Tetraploid	Tetraploid
chr8	48074	51103	49588.5	3029	3	BEK	E1-17	Interstitial	Tetraploid	Tetraploid
chr8	159175	162014	160594	2839	5	BEK	E1-17	Interstitial	Tetraploid	Tetraploid
chr8	449320	450265	449792	945	6	BEK	E1-17	Interstitial	Tetraploid	Tetraploid
chr8	71636	73856	72746	2220	6	BEK	E1-17	Interstitial	Tetraploid	Tetraploid
chr8	517549	525772	521660	8223	3	CBR	E1-18	Interstitial	Tetraploid	Tetraploid
chr8	192188	193536	192862	1348	4	CBR	E1-18	Interstitial	Tetraploid	Tetraploid
chr8	379623	380800	380212	1177	5	CBR	E1-18	Interstitial	Tetraploid	Tetraploid
chr8	132764	133894	133329	1130	4	BEK	E1-19	Interstitial	Tetraploid	Tetraploid
chr8	364618	366701	365660	2083	3	BEK	E1-20	Interstitial	Tetraploid	Tetraploid
chr8	199536	200865	200200	1329	3	BEK	E1-20	Interstitial	Tetraploid	Tetraploid
chr8	367698	374491	371094	6793	4	BEK	E1-20	Interstitial	Tetraploid	Tetraploid
chr8	239619	241317	240468	1698	4	BEK	E1-20	Interstitial	Tetraploid	Tetraploid
chr8	449320	450317	449818	997	6	BEK	E1-20	Interstitial	Tetraploid	Tetraploid
chr8	357624	361911	359768	4287	3	CBR	E1-4	Interstitial	Tetraploid	Tetraploid
chr8	171595	172878	172236	1283	3	CBR	E1-4	Interstitial	Tetraploid	Tetraploid
chr8	288818	289737	289278	919	4	CBR	E1-4	Interstitial	Tetraploid	Tetraploid
chr8	338229	341644	339936	3415	4	CBR	E1-4	Interstitial	Tetraploid	Tetraploid
chr8	488371	505755	497063	17384	4	CBR	E1-4	Interstitial	Tetraploid	Tetraploid
chr8	219605	220577	220091	972	3	CBR	E1-8	Interstitial	Tetraploid	Tetraploid
chr8	224325	226946	225636	2621	3	CBR	E1-8	Interstitial	Tetraploid	Tetraploid
chr8	222299	223325	222812	1026	3	CBR	E1-8	Interstitial	Tetraploid	Tetraploid
chr8	54657	55843	55250	1186	4	CBR	E1-8	Interstitial	Tetraploid	Tetraploid
chr8	217736	218699	218218	963	4	CBR	E1-8	Interstitial	Tetraploid	Tetraploid
chr8	233534	234860	234197	1326	5	CBR	E1-8	Interstitial	Tetraploid	Tetraploid
chr8	247990	252539	250264	4549	7	CBR	E1-8	Interstitial	Tetraploid	Tetraploid
chr8	521066	525842	523454	4776	11	CBR	E1-8	Interstitial	Tetraploid	Tetraploid
chr8	254068	303406	278737	49338	64	CBR	E1-8	Interstitial	Tetraploid	Tetraploid
chr8	304092	366098	335095	62006	101	CBR	E1-8	Interstitial	Tetraploid	Tetraploid
chr8	371693	480735	426214	109042	542	CBR	E1-8	Interstitial	Tetraploid	Tetraploid
chr8	218637	220752	219694	2115	3	BEK	E2-1	Interstitial	Tetraploid	Tetraploid
chr8	191048	192893	191970	1845	3	BEK	E2-1	Interstitial	Tetraploid	Tetraploid
chr8	159776	161727	160752	1951	3	BEK	E2-1	Interstitial	Tetraploid	Tetraploid
chr8	127102	128268	127685	1166	3	BEK	E2-1	Interstitial	Tetraploid	Tetraploid
chr8	417940	419086	418513	1146	5	BEK	E2-1	Interstitial	Tetraploid	Tetraploid
chr8	70781	72291	71536	1510	6	BEK	E2-1	Interstitial	Tetraploid	Tetraploid
chr8	193305	194813	194059	1508	7	BEK	E2-1	Interstitial	Tetraploid	Tetraploid
chr8	440000	441658	440829	1658	3	CKK	E2-11	Interstitial	Tetraploid	Tetraploid
chr8	339896	341507	340702	1611	3	CKK	E2-11	Interstitial	Tetraploid	Tetraploid
chr8	64568	66591	65579.5	2023	3	CKK	E2-11	Interstitial	Tetraploid	Tetraploid
chr8	478926	480257	479592	1331	4	CKK	E2-11	Interstitial	Tetraploid	Tetraploid
chr8	244442	245493	244968	1051	4	CKK	E2-11	Interstitial	Tetraploid	Tetraploid
chr8	466114	467268	466691	1154	5	CKK	E2-11	Interstitial	Tetraploid	Tetraploid
chr8	192200	194600	193400	2400	5	CKK	E2-11	Interstitial	Tetraploid	Tetraploid
chr8	533665	537812	535738	4147	6	CKK	E2-11	Interstitial	Tetraploid	Tetraploid
chr8	41901	43348	42624.5	1447	8	CKK	E2-11	Interstitial	Tetraploid	Tetraploid
chr8	66045	67941	66993	1896	3	BEK	E2-12	Interstitial	Tetraploid	Tetraploid
chr8	193133	194287	193710	1154	4	BEK	E2-12	Interstitial	Tetraploid	Tetraploid
chr8	88750	92322	90536	3572	5	BEK	E2-12	Interstitial	Tetraploid	Tetraploid
chr8	511600	514063	512832	2463	3	CKK	E2-20	Interstitial	Tetraploid	Tetraploid
chr8	160419	161625	161022	1206	3	CKK	E2-20	Interstitial	Tetraploid	Tetraploid
chr8	263311	264489	263900	1178	4	CKK	E2-20	Interstitial	Tetraploid	Tetraploid
chr8	66820	68534	67677	1714	4	BEK	E2-3	Interstitial	Tetraploid	Tetraploid
chr8	32742	33777	33259.5	1035	4	BEK	E2-3	Interstitial	Tetraploid	Tetraploid
chr8	252077	253434	252756	1357	3	BEK	E2-7	Interstitial	Tetraploid	Tetraploid
chr8	224064	225524	224794	1460	3	BEK	E2-7	Interstitial	Tetraploid	Tetraploid
chr8	178920	180916	179918	1996	3	BEK	E2-7	Interstitial	Tetraploid	Tetraploid
chr8	159718	162099	160908	2381	3	BEK	E2-7	Interstitial	Tetraploid	Tetraploid
chr8	93658	94788	94223	1130	3	BEK	E2-7	Interstitial	Tetraploid	Tetraploid
chr8	417789	418738	418264	949	3	BEK	E2-8	Interstitial	Tetraploid	Tetraploid
chr8	290878	292065	291472	1187	3	BEK	E2-8	Interstitial	Tetraploid	Tetraploid
chr8	282352	283460	282906	1108	3	BEK	E2-8	Interstitial	Tetraploid	Tetraploid
chr8	272310	274144	273227	1834	3	BEK	E2-8	Interstitial	Tetraploid	Tetraploid
chr8	250000	251193	250596	1193	3	BEK	E2-8	Interstitial	Tetraploid	Tetraploid
chr8	178140	180146	179143	2006	3	BEK	E2-8	Interstitial	Tetraploid	Tetraploid
chr8	167517	169372	168444	1855	3	BEK	E2-8	Interstitial	Tetraploid	Tetraploid
chr8	360896	362764	361830	1868	4	BEK	E2-8	Interstitial	Tetraploid	Tetraploid
chr8	132764	133894	133329	1130	4	BEK	E2-8	Interstitial	Tetraploid	Tetraploid
chr8	450707	478514	464610	27807	5	BEK	E2-8	Interstitial	Tetraploid	Tetraploid
chr8	448774	450426	449600	1652	8	BEK	E2-8	Interstitial	Tetraploid	Tetraploid
chr8	364067	366701	365384	2634	3	BEK	E2-9	Interstitial	Tetraploid	Tetraploid
chr8	338765	340375	339570	1610	3	BEK	E2-9	Interstitial	Tetraploid	Tetraploid
chr8	311550	313329	312440	1779	3	BEK	E2-9	Interstitial	Tetraploid	Tetraploid
chr8	82343	83648	82995.5	1305	3	BEK	E2-9	Interstitial	Tetraploid	Tetraploid
chr8	245668	246614	246141	946	4	BEK	E2-9	Interstitial	Tetraploid	Tetraploid
chr8	223504	224433	223968	929	4	BEK	E2-9	Interstitial	Tetraploid	Tetraploid
chr8	339730	340791	340260	1061	4	CKK	E3-11	Interstitial	Tetraploid	Tetraploid
chr8	532940	538703	535822	5763	5	CKK	E3-11	Interstitial	Tetraploid	Tetraploid
chr8	415304	416764	416034	1460	6	CKK	E3-11	Interstitial	Tetraploid	Tetraploid
chr8	506021	506959	506490	938	3	CKK	E3-2	Interstitial	Tetraploid	Tetraploid
chr8	466413	468363	467388	1950	3	CKK	E3-2	Interstitial	Tetraploid	Tetraploid
chr8	374438	375535	374986	1097	3	CKK	E3-2	Interstitial	Tetraploid	Tetraploid
chr8	187986	189030	188508	1044	3	CKK	E3-2	Interstitial	Tetraploid	Tetraploid
chr8	75334	76626	75980	1292	4	CKK	E3-2	Interstitial	Tetraploid	Tetraploid
chr8	477581	478926	478254	1345	9	CKK	E3-2	Interstitial	Tetraploid	Tetraploid
chr8	349696	351621	350658	1925	3	CKK	E3-3	Interstitial	Tetraploid	Tetraploid
chr8	302932	304495	303714	1563	3	CKK	E3-3	Interstitial	Tetraploid	Tetraploid
chr8	257434	258341	257888	907	3	CKK	E3-3	Interstitial	Tetraploid	Tetraploid
chr8	41502	42631	42066.5	1129	3	CKK	E3-3	Interstitial	Tetraploid	Tetraploid
chr8	483205	484201	483703	996	4	CKK	E3-3	Interstitial	Tetraploid	Tetraploid
chr8	532940	541279	537110	8339	6	CKK	E3-3	Interstitial	Tetraploid	Tetraploid
chr8	489335	490533	489934	1198	3	CKK	E3-4	Interstitial	Tetraploid	Tetraploid
chr8	532960	537812	535386	4852	4	CKK	E3-4	Interstitial	Tetraploid	Tetraploid
chr8	466229	467268	466748	1039	4	CKK	E3-4	Interstitial	Tetraploid	Tetraploid
chr8	447911	448917	448414	1006	5	CKK	E3-4	Interstitial	Tetraploid	Tetraploid
chr8	497428	498444	497936	1016	3	CKK	E3-5	Interstitial	Tetraploid	Tetraploid
chr8	327954	329110	328532	1156	4	CKK	E3-5	Interstitial	Tetraploid	Tetraploid
chr8	288966	290044	289505	1078	4	CKK	E3-5	Interstitial	Tetraploid	Tetraploid
chr8	267122	268395	267758	1273	4	CKK	E3-5	Interstitial	Tetraploid	Tetraploid
chr8	255958	257844	256901	1886	4	CKK	E3-5	Interstitial	Tetraploid	Tetraploid
chr8	168220	169440	168830	1220	4	CKK	E3-5	Interstitial	Tetraploid	Tetraploid
chr8	461677	463010	462344	1333	5	CKK	E3-5	Interstitial	Tetraploid	Tetraploid
chr8	391466	392538	392002	1072	3	CKK	E3-6	Interstitial	Tetraploid	Tetraploid
chr8	308256	309986	309121	1730	3	CKK	E3-8	Interstitial	Tetraploid	Tetraploid
chr8	300257	301349	300803	1092	3	CKK	E3-8	Interstitial	Tetraploid	Tetraploid
chr8	292355	293466	292910	1111	3	CKK	E3-8	Interstitial	Tetraploid	Tetraploid
chr8	475907	477032	476470	1125	4	CKK	E3-8	Interstitial	Tetraploid	Tetraploid
chr8	530149	534622	532386	4473	5	CKK	E3-8	Interstitial	Tetraploid	Tetraploid
chr8	304527	306288	305408	1761	5	CKK	E3-8	Interstitial	Tetraploid	Tetraploid
chr8	393498	395045	394272	1547	3	CKK	E3-9	Interstitial	Tetraploid	Tetraploid
chr8	322901	324509	323705	1608	3	CKK	E3-9	Interstitial	Tetraploid	Tetraploid
chr8	264578	265510	265044	932	3	CKK	E3-9	Interstitial	Tetraploid	Tetraploid
chr8	248704	249646	249175	942	3	CKK	E3-9	Interstitial	Tetraploid	Tetraploid
chr8	440405	442164	441284	1759	4	CKK	E3-9	Interstitial	Tetraploid	Tetraploid
chr8	255371	256621	255996	1250	4	CKK	E3-9	Interstitial	Tetraploid	Tetraploid
chr8	128963	130029	129496	1066	4	CKK	E3-9	Interstitial	Tetraploid	Tetraploid
chr8	465956	467318	466637	1362	5	CKK	E3-9	Interstitial	Tetraploid	Tetraploid
chr8	380986	381947	381466	961	5	CKK	E3-9	Interstitial	Tetraploid	Tetraploid
chr8	348000	349051	348526	1051	5	CKK	E3-9	Interstitial	Tetraploid	Tetraploid
chr8	103748	104916	104332	1168	6	CKK	E3-9	Interstitial	Tetraploid	Tetraploid
chr8	531173	538047	534610	6874	7	CKK	E3-9	Interstitial	Tetraploid	Tetraploid
chr9	212474	213495	212984	1021	3	CBR	E1-11	Interstitial	Tetraploid	Tetraploid
chr9	368866	370343	369604	1477	3	CBR	E1-11	Interstitial	Tetraploid	Tetraploid
chr9	245613	249108	247360	3495	3	CBR	E1-11	Interstitial	Tetraploid	Tetraploid
chr9	285616	286741	286178	1125	3	CBR	E1-11	Interstitial	Tetraploid	Tetraploid
chr9	273986	275349	274668	1363	11	CBR	E1-11	Interstitial	Tetraploid	Tetraploid
chr9	189597	190779	190188	1182	3	CBR	E1-14	Interstitial	Tetraploid	Tetraploid
chr9	20887	22080	21483.5	1193	8	CBR	E1-14	Interstitial	Tetraploid	Tetraploid
chr9	220808	221894	221351	1086	3	CBR	E1-15	Interstitial	Tetraploid	Tetraploid
chr9	151584	153355	152470	1771	4	CBR	E1-15	Interstitial	Tetraploid	Tetraploid
chr9	391367	392393	391880	1026	5	CBR	E1-15	Interstitial	Tetraploid	Tetraploid
chr9	269600	271781	270690	2181	6	CBR	E1-15	Interstitial	Tetraploid	Tetraploid
chr9	208050	211060	209555	3010	3	CBR	E1-16	Interstitial	Tetraploid	Tetraploid
chr9	289511	292051	290781	2540	3	CBR	E1-16	Interstitial	Tetraploid	Tetraploid
chr9	391159	392427	391793	1268	3	CBR	E1-16	Interstitial	Tetraploid	Tetraploid
chr9	317113	318372	317742	1259	4	CBR	E1-16	Interstitial	Tetraploid	Tetraploid
chr9	399683	400635	400159	952	4	CBR	E1-16	Interstitial	Tetraploid	Tetraploid
chr9	22780	23728	23254	948	7	CBR	E1-16	Interstitial	Tetraploid	Tetraploid
chr9	386424	387583	387004	1159	3	BEK	E1-17	Interstitial	Tetraploid	Tetraploid
chr9	244939	246752	245846	1813	3	BEK	E1-17	Interstitial	Tetraploid	Tetraploid
chr9	230303	232879	231591	2576	3	BEK	E1-17	Interstitial	Tetraploid	Tetraploid
chr9	192205	194246	193226	2041	3	BEK	E1-17	Interstitial	Tetraploid	Tetraploid
chr9	171917	173508	172712	1591	3	BEK	E1-17	Interstitial	Tetraploid	Tetraploid
chr9	335256	337110	336183	1854	5	BEK	E1-17	Interstitial	Tetraploid	Tetraploid
chr9	187858	189057	188458	1199	3	CBR	E1-18	Interstitial	Tetraploid	Tetraploid
chr9	145196	146998	146097	1802	3	CBR	E1-18	Interstitial	Tetraploid	Tetraploid
chr9	290106	292051	291078	1945	3	CBR	E1-18	Interstitial	Tetraploid	Tetraploid
chr9	299473	300518	299996	1045	4	CBR	E1-18	Interstitial	Tetraploid	Tetraploid
chr9	377741	378922	378332	1181	3	BEK	E1-20	Interstitial	Tetraploid	Tetraploid
chr9	369500	372114	370807	2614	3	BEK	E1-20	Interstitial	Tetraploid	Tetraploid
chr9	285787	286972	286380	1185	3	BEK	E1-20	Interstitial	Tetraploid	Tetraploid
chr9	254527	255986	255256	1459	3	BEK	E1-20	Interstitial	Tetraploid	Tetraploid
chr9	143640	144700	144170	1060	3	BEK	E1-20	Interstitial	Tetraploid	Tetraploid
chr9	84331	88984	86657.5	4653	3	BEK	E1-20	Interstitial	Tetraploid	Tetraploid
chr9	246150	247869	247010	1719	4	BEK	E1-20	Interstitial	Tetraploid	Tetraploid
chr9	362950	364294	363622	1344	3	CBR	E1-4	Interstitial	Tetraploid	Tetraploid
chr9	147037	148865	147951	1828	4	CBR	E1-4	Interstitial	Tetraploid	Tetraploid
chr9	281536	284310	282923	2774	4	CBR	E1-4	Interstitial	Tetraploid	Tetraploid
chr9	21161	22412	21786.5	1251	10	CBR	E1-4	Interstitial	Tetraploid	Tetraploid
chr9	211585	212616	212100	1031	3	CBR	E1-8	Interstitial	Tetraploid	Tetraploid
chr9	164802	166158	165480	1356	4	CBR	E1-8	Interstitial	Tetraploid	Tetraploid
chr9	400829	401759	401294	930	3	BEK	E2-1	Interstitial	Tetraploid	Tetraploid
chr9	331408	334168	332788	2760	3	BEK	E2-1	Interstitial	Tetraploid	Tetraploid
chr9	321124	322040	321582	916	3	BEK	E2-1	Interstitial	Tetraploid	Tetraploid
chr9	204111	211481	207796	7370	3	BEK	E2-1	Interstitial	Tetraploid	Tetraploid
chr9	355538	356607	356072	1069	4	BEK	E2-1	Interstitial	Tetraploid	Tetraploid
chr9	345692	347674	346683	1982	4	BEK	E2-1	Interstitial	Tetraploid	Tetraploid
chr9	115996	117278	116637	1282	4	BEK	E2-1	Interstitial	Tetraploid	Tetraploid
chr9	375754	376876	376315	1122	3	CKK	E2-11	Interstitial	Tetraploid	Tetraploid
chr9	330929	334508	332718	3579	3	CKK	E2-11	Interstitial	Tetraploid	Tetraploid
chr9	323278	326465	324872	3187	3	CKK	E2-11	Interstitial	Tetraploid	Tetraploid
chr9	297233	300788	299010	3555	3	CKK	E2-11	Interstitial	Tetraploid	Tetraploid
chr9	248095	250551	249323	2456	3	CKK	E2-11	Interstitial	Tetraploid	Tetraploid
chr9	230012	232805	231408	2793	3	CKK	E2-11	Interstitial	Tetraploid	Tetraploid
chr9	127306	129157	128232	1851	3	CKK	E2-11	Interstitial	Tetraploid	Tetraploid
chr9	98020	98941	98480.5	921	3	CKK	E2-11	Interstitial	Tetraploid	Tetraploid
chr9	85075	86511	85793	1436	3	CKK	E2-11	Interstitial	Tetraploid	Tetraploid
chr9	72693	73979	73336	1286	3	CKK	E2-11	Interstitial	Tetraploid	Tetraploid
chr9	399791	401780	400786	1989	4	CKK	E2-11	Interstitial	Tetraploid	Tetraploid
chr9	308497	310745	309621	2248	4	CKK	E2-11	Interstitial	Tetraploid	Tetraploid
chr9	257610	258881	258246	1271	4	CKK	E2-11	Interstitial	Tetraploid	Tetraploid
chr9	177776	178786	178281	1010	4	CKK	E2-11	Interstitial	Tetraploid	Tetraploid
chr9	161277	163395	162336	2118	4	CKK	E2-11	Interstitial	Tetraploid	Tetraploid
chr9	156460	157884	157172	1424	4	CKK	E2-11	Interstitial	Tetraploid	Tetraploid
chr9	130681	131690	131186	1009	4	CKK	E2-11	Interstitial	Tetraploid	Tetraploid
chr9	336995	339517	338256	2522	5	CKK	E2-11	Interstitial	Tetraploid	Tetraploid
chr9	335306	336222	335764	916	5	CKK	E2-11	Interstitial	Tetraploid	Tetraploid
chr9	317529	318929	318229	1400	5	CKK	E2-11	Interstitial	Tetraploid	Tetraploid
chr9	406182	407940	407061	1758	6	CKK	E2-11	Interstitial	Tetraploid	Tetraploid
chr9	390469	391409	390939	940	6	CKK	E2-11	Interstitial	Tetraploid	Tetraploid
chr9	223393	224411	223902	1018	6	CKK	E2-11	Interstitial	Tetraploid	Tetraploid
chr9	204957	208241	206599	3284	6	CKK	E2-11	Interstitial	Tetraploid	Tetraploid
chr9	168090	169883	168986	1793	6	CKK	E2-11	Interstitial	Tetraploid	Tetraploid
chr9	217653	219646	218650	1993	7	CKK	E2-11	Interstitial	Tetraploid	Tetraploid
chr9	55973	58383	57178	2410	7	CKK	E2-11	Interstitial	Tetraploid	Tetraploid
chr9	388352	390383	389368	2031	8	CKK	E2-11	Interstitial	Tetraploid	Tetraploid
chr9	195641	199790	197716	4149	8	CKK	E2-11	Interstitial	Tetraploid	Tetraploid
chr9	190070	192673	191372	2603	8	CKK	E2-11	Interstitial	Tetraploid	Tetraploid
chr9	183932	185182	184557	1250	8	CKK	E2-11	Interstitial	Tetraploid	Tetraploid
chr9	181621	183616	182618	1995	8	CKK	E2-11	Interstitial	Tetraploid	Tetraploid
chr9	171480	172790	172135	1310	8	CKK	E2-11	Interstitial	Tetraploid	Tetraploid
chr9	49935	55241	52588	5306	8	CKK	E2-11	Interstitial	Tetraploid	Tetraploid
chr9	25483	28049	26766	2566	10	CKK	E2-11	Interstitial	Tetraploid	Tetraploid
chr9	262316	264263	263290	1947	11	CKK	E2-11	Interstitial	Tetraploid	Tetraploid
chr9	301717	305068	303392	3351	13	CKK	E2-11	Interstitial	Tetraploid	Tetraploid
chr9	212219	217255	214737	5036	13	CKK	E2-11	Interstitial	Tetraploid	Tetraploid
chr9	166135	167956	167046	1821	13	CKK	E2-11	Interstitial	Tetraploid	Tetraploid
chr9	33624	36176	34900	2552	15	CKK	E2-11	Interstitial	Tetraploid	Tetraploid
chr9	221758	222661	222210	903	3	CKK	E2-20	Interstitial	Tetraploid	Tetraploid
chr9	412544	415470	414007	2926	3	BEK	E2-3	Interstitial	Tetraploid	Tetraploid
chr9	230954	232517	231736	1563	3	BEK	E2-3	Interstitial	Tetraploid	Tetraploid
chr9	70342	72712	71527	2370	3	BEK	E2-7	Interstitial	Tetraploid	Tetraploid
chr9	144700	146934	145817	2234	4	BEK	E2-7	Interstitial	Tetraploid	Tetraploid
[truncated: 3,165 more rows]

## Sheet: Table S3 (Aneuploidies)
Table S3- Aneuploidies in the MA lines detailed
Chromosome	Frequency	Isolate	Ploidy	#Lines	Gain/Loss
chr5	1	BDL	Diploid	8	Gain
chr15	1	BDL	Diploid	8	Gain
chr3	1	BIE	Diploid	11	Gain
chr3	-1	CBL	Diploid	7	Loss
chr4	6	CBL	Diploid	7	Gain
chr11	1	CBL	Diploid	7	Gain
chr15	1	CBL	Diploid	7	Gain
chr6	-1	BEK	Tetraploid	9	Loss
chr14	-1	BEK	Tetraploid	9	Loss
chr3	-3	CBR	Tetraploid	8	Loss
chr8	-1	CBR	Tetraploid	8	Loss
chr10	1	CBR	Tetraploid	8	Gain
chr1	-10	CKK	Tetraploid	11	Loss
chr2	1	CKK	Tetraploid	11	Gain
chr3	-10	CKK	Tetraploid	11	Loss
chr4	6	CKK	Tetraploid	11	Gain
chr5	-2	CKK	Tetraploid	11	Loss
chr6	-10	CKK	Tetraploid	11	Loss
chr7	5	CKK	Tetraploid	11	Gain
chr9	-1	CKK	Tetraploid	11	Loss
chr11	1	CKK	Tetraploid	11	Gain
chr12	10	CKK	Tetraploid	11	Gain
chr13	4	ARN	Triploid	6	Gain
chr1	1	BEN	Triploid	13	Gain
chr7	1	BEN	Triploid	13	Gain
chr12	1	BEN	Triploid	13	Gain
chr14	-1	BEN	Triploid	13	Loss

## Sheet: Table S4 (YPD growth)
Table S4- Growth ratios for each replicate line at the repective bottlenecks. Mean growth ratios were determined by using atleast two replicates.
Ploidy	BN25	BN50	BN75	Line ID	ploid
Tetraploid	0.51236	0.511958	0.511557	E1-11	4
Tetraploid	0.596308	0.554334	0.51236	E1-11	4
Tetraploid	0.659711	0.58748	0.515249	E1-11	4
Tetraploid	0.803852	0.666854	0.529856	E1-11	4
Tetraploid	0.625682	0.586196	0.546709	E1-13	4
Tetraploid	0.638363	0.608106	0.577849	E1-13	4
Tetraploid	0.920225	0.749679	0.579133	E1-13	4
Tetraploid	1.03162	0.813965	0.596308	E1-13	4
Tetraploid	0.727608	0.676645	0.625682	E1-14	4
Tetraploid	0.994703	0.813323	0.631942	E1-14	4
Tetraploid	1.03371	0.836035	0.638363	E1-14	4
Tetraploid	1.58283	1.11814	0.653451	E1-14	4
Tetraploid	0.456982	0.555457	0.653933	E1-15	4
Tetraploid	0.529856	0.592777	0.655698	E1-15	4
Tetraploid	0.727929	0.69382	0.659711	E1-15	4
Tetraploid	1.00931	0.834992	0.660674	E1-15	4
Tetraploid	0.763082	0.714366	0.66565	E1-16	4
Tetraploid	0.857945	0.763002	0.668058	E1-16	4
Tetraploid	0.868058	0.771348	0.674639	E1-16	4
Tetraploid	0.876565	0.787079	0.697592	E1-16	4
Tetraploid	0.668058	0.686758	0.705457	E1-17	4
Tetraploid	0.709791	0.709791	0.709791	E1-17	4
Tetraploid	0.874318	0.794141	0.713965	E1-17	4
Tetraploid	0.911878	0.815811	0.719743	E1-17	4
Tetraploid	0.730819	0.726886	0.722953	E1-18	4
Tetraploid	1.0053	0.866212	0.727127	E1-18	4
Tetraploid	1.06709	0.897352	0.727608	E1-18	4
Tetraploid	1.53355	1.13058	0.727608	E1-18	4
Tetraploid	0.285233	0.506581	0.727929	E1-19	4
Tetraploid	0.515249	0.623034	0.730819	E1-19	4
Tetraploid	0.775923	0.759069	0.742215	E1-19	4
Tetraploid	1.0252	0.894141	0.763082	E1-19	4
Tetraploid	0.660674	0.732263	0.803852	E1-20	4
Tetraploid	0.66565	0.747673	0.829695	E1-20	4
Tetraploid	1.18716	1.01621	0.845265	E1-20	4
Tetraploid	1.27833	1.06814	0.857945	E1-20	4
Tetraploid	0.829695	0.586196	0.342697	E1-4	4
Tetraploid	0.990209	0.723596	0.456982	E1-4	4
Tetraploid	1.28732	0.893981	0.500642	E1-4	4
Tetraploid	1.34286	0.922472	0.502087	E1-4	4
Tetraploid	0.742215	0.757223	0.772231	E1-8	4
Tetraploid	0.772231	0.774077	0.775923	E1-8	4
Tetraploid	0.936758	0.8626	0.788443	E1-8	4
Tetraploid	1.98379	1.39197	0.800161	E1-8	4
Tetraploid	0.843358	0.499598	0.155838	E2-1	4
Tetraploid	0.85735	0.485285	0.11322	E2-1	4
Tetraploid	0.865873	0.588212	0.31055	E2-1	4
Tetraploid	0.874719	0.610647	0.346574	E2-1	4
Tetraploid	0.751528	0.749357	0.747186	E2-10	4
Tetraploid	0.787713	0.770746	0.753779	E2-11	4
Tetraploid	0.798006	0.781602	0.765198	E2-11	4
Tetraploid	0.819234	0.794307	0.769379	E2-11	4
Tetraploid	0.989064	0.881795	0.774526	E2-11	4
Tetraploid	0.753779	0.770746	0.787713	E2-12	4
Tetraploid	0.802991	0.797845	0.792699	E2-12	4
Tetraploid	0.922644	0.860325	0.798006	E2-12	4
Tetraploid	0.947572	0.874397	0.801222	E2-12	4
Tetraploid	0.881956	0.850595	0.819234	E2-20	4
Tetraploid	0.953683	0.878337	0.802991	E2-20	4
Tetraploid	0.984883	0.902702	0.820521	E2-20	4
Tetraploid	1.07189	0.947089	0.82229	E2-20	4
Tetraploid	0.418302	0.420794	0.423287	E2-3	4
Tetraploid	0.423287	0.440576	0.457864	E2-3	4
Tetraploid	0.434867	0.446044	0.457221	E2-3	4
Tetraploid	0.464619	0.47467	0.484722	E2-3	4
Tetraploid	0.390158	0.462448	0.534738	E2-7	4
Tetraploid	0.457864	0.498311	0.538758	E2-7	4
Tetraploid	0.595368	0.610405	0.625442	E2-7	4
Tetraploid	0.618527	0.608958	0.599389	E2-7	4
Tetraploid	0.698295	0.666372	0.634448	E2-8	4
Tetraploid	0.733837	0.694838	0.655838	E2-8	4
Tetraploid	0.874719	0.769138	0.663557	E2-8	4
Tetraploid	0.9257	0.811193	0.696687	E2-8	4
Tetraploid	0.538758	0.618527	0.698295	E2-9	4
Tetraploid	0.676262	0.70505	0.733837	E2-9	4
Tetraploid	0.83982	0.771952	0.704085	E2-9	4
Tetraploid	0.8477	0.776616	0.705532	E2-9	4
Tetraploid	0.459269	0.718096	0.976923	E3-11	4
Tetraploid	0.504288	0.752963	1.00164	E3-11	4
Tetraploid	0.556368	0.783228	1.01009	E3-11	4
Tetraploid	0.623329	0.822194	1.02106	E3-11	4
Tetraploid	0.466204	0.511286	0.556368	E3-2	4
Tetraploid	0.470113	0.513052	0.55599	E3-2	4
Tetraploid	0.479193	0.519546	0.559899	E3-2	4
Tetraploid	0.500883	0.525032	0.54918	E3-2	4
Tetraploid	0.469231	0.515195	0.56116	E3-3	4
Tetraploid	0.530517	0.549054	0.567591	E3-3	4
Tetraploid	0.713997	0.643443	0.572888	E3-3	4
Tetraploid	0.757881	0.676986	0.596091	E3-3	4
Tetraploid	0.478941	0.541929	0.604918	E3-4	4
Tetraploid	0.493443	0.565511	0.637579	E3-4	4
Tetraploid	0.507566	0.574653	0.64174	E3-4	4
Tetraploid	0.513745	0.58058	0.647415	E3-4	4
Tetraploid	0.242119	0.455359	0.6686	E3-5	4
Tetraploid	0.596091	0.63802	0.67995	E3-5	4
Tetraploid	0.6686	0.67541	0.682219	E3-5	4
Tetraploid	0.738462	0.714943	0.691425	E3-5	4
Tetraploid	0.258512	0.476734	0.694956	E3-6	4
Tetraploid	0.324968	0.511728	0.698487	E3-6	4
Tetraploid	0.533922	0.620492	0.707062	E3-6	4
Tetraploid	0.967087	0.840542	0.713997	E3-6	4
Tetraploid	0.569231	0.660719	0.752207	E3-8	4
Tetraploid	0.662799	0.700631	0.738462	E3-8	4
Tetraploid	0.698487	0.730013	0.761538	E3-8	4
Tetraploid	0.915132	0.876166	0.837201	E3-8	4
Tetraploid	0.530895	0.716583	0.90227	E3-9	4
Tetraploid	0.584994	0.77604	0.967087	E3-9	4
Tetraploid	0.637579	0.776356	0.915132	E3-9	4
Tetraploid	0.724842	0.799054	0.873266	E3-9	4
Triploid	0.727712	0.731093	0.734474	D1-1	3
Triploid	0.869031	0.774496	0.679961	D1-1	3
Triploid	0.903947	0.815829	0.727712	D1-1	3
Triploid	0.920094	0.839222	0.758349	D1-1	3
Triploid	0.679961	0.694659	0.709357	D1-10	3
Triploid	0.734474	0.738131	0.741789	D1-10	3
Triploid	0.752415	0.684792	0.617168	D1-10	3
Triploid	0.758349	0.755382	0.752415	D1-10	3
Triploid	0.592603	0.684309	0.776014	D1-11	3
Triploid	0.617168	0.684378	0.751587	D1-11	3
Triploid	0.709357	0.65098	0.592603	D1-11	3
Triploid	0.741789	0.752967	0.764146	D1-11	3
Triploid	0.751587	0.767182	0.782777	D1-12	3
Triploid	0.764146	0.766078	0.76801	D1-12	3
Triploid	0.76801	0.745446	0.722882	D1-12	3
Triploid	0.776014	0.761041	0.746067	D1-12	3
Triploid	0.722882	0.74931	0.775738	D1-13	3
Triploid	0.736682	0.786779	0.836876	D1-13	3
Triploid	0.746067	0.773599	0.801132	D1-13	3
Triploid	0.782777	0.75973	0.736682	D1-13	3
Triploid	0.694866	0.71812	0.741375	D1-15	3
Triploid	0.741375	0.782156	0.822937	D1-15	3
Triploid	0.878968	0.883729	0.88849	D1-15	3
Triploid	0.88849	0.791678	0.694866	D1-15	3
Triploid	0.678581	0.633729	0.588877	D1-17	3
Triploid	0.731852	0.727367	0.722882	D1-17	3
Triploid	0.899255	0.889111	0.878968	D1-17	3
Triploid	0.992272	0.889042	0.785813	D1-17	3
Triploid	0.698454	0.783398	0.868341	D1-18	3
Triploid	0.710323	0.694452	0.678581	D1-18	3
Triploid	0.724262	0.711358	0.698454	D1-18	3
Triploid	0.731576	0.815415	0.899255	D1-18	3
Triploid	0.598537	0.665057	0.731576	D1-19	3
Triploid	0.605575	0.614408	0.62324	D1-19	3
Triploid	0.62324	0.610889	0.598537	D1-19	3
Triploid	0.639939	0.712876	0.785813	D1-19	3
Triploid	0.785813	0.853919	0.922026	D1-2	3
Triploid	0.792299	0.842603	0.892906	D1-2	3
Triploid	0.892906	0.83653	0.780155	D1-2	3
Triploid	0.922026	0.857163	0.792299	D1-2	3
Triploid	1.07577	0.952567	0.829368	D1-3	3
Triploid	1.22081	1.02684	0.832873	D1-3	3
Triploid	0.593582	0.627156	0.660729	D2-10	3
Triploid	0.60164	0.632316	0.662991	D2-10	3
Triploid	0.607718	0.597894	0.588069	D2-10	3
Triploid	0.634719	0.656489	0.678258	D2-10	3
Triploid	0.583545	0.655852	0.728159	D2-11	3
Triploid	0.663274	0.753675	0.844077	D2-11	3
Triploid	0.671332	0.682782	0.694232	D2-11	3
Triploid	0.749788	0.827537	0.905287	D2-11	3
Triploid	0.586655	0.724343	0.86203	D2-12	3
Triploid	0.6743	0.731623	0.788945	D2-12	3
Triploid	0.674724	0.720879	0.767034	D2-12	3
Triploid	0.708086	0.740529	0.772971	D2-12	3
Triploid	0.598671	0.801385	1.0041	D2-18	3
Triploid	0.606163	0.725191	0.844218	D2-18	3
Triploid	0.672321	0.638748	0.605174	D2-18	3
Triploid	0.688719	0.767953	0.847187	D2-18	3
Triploid	0.635708	0.621077	0.606446	D2-19	3
Triploid	0.704693	0.657831	0.61097	D2-19	3
Triploid	0.745264	0.667091	0.588917	D2-19	3
Triploid	0.768024	0.731057	0.694091	D2-19	3
Triploid	0.588917	0.772194	0.955471	D2-2	3
Triploid	0.606446	0.725968	0.845491	D2-2	3
Triploid	0.660729	0.672109	0.683489	D2-2	3
Triploid	0.662991	0.698897	0.734804	D2-2	3
Triploid	0.658892	0.777071	0.89525	D2-20	3
Triploid	0.692112	0.750424	0.808736	D2-20	3
Triploid	0.709075	0.736571	0.764066	D2-20	3
Triploid	0.804071	0.775375	0.746678	D2-20	3
Triploid	0.588069	0.684761	0.781453	D2-3	3
Triploid	0.61097	0.715437	0.819904	D2-3	3
Triploid	0.678258	0.806474	0.93469	D2-3	3
Triploid	0.694091	0.659245	0.624399	D2-3	3
Triploid	0.683489	0.633517	0.583545	D2-4	3
Triploid	0.728159	0.660871	0.593582	D2-4	3
Triploid	0.734804	0.699039	0.663274	D2-4	3
Triploid	0.844077	0.722858	0.60164	D2-4	3
Triploid	0.694232	0.640444	0.586655	D2-5	3
Triploid	0.845491	0.78633	0.72717	D2-5	3
Triploid	0.905287	0.789794	0.6743	D2-5	3
Triploid	0.955471	0.88069	0.805909	D2-5	3
Triploid	0.788945	0.797498	0.80605	D2-6	3
Triploid	0.808736	0.722081	0.635426	D2-6	3
Triploid	0.86203	0.809584	0.757139	D2-6	3
Triploid	0.89525	0.771346	0.647441	D2-6	3
Triploid	0.746678	0.705541	0.664405	D2-7	3
Triploid	0.764066	0.82153	0.878993	D2-7	3
Triploid	0.767034	0.74272	0.718405	D2-7	3
Triploid	0.772971	0.845773	0.918575	D2-7	3
Triploid	0.631846	0.651589	0.671332	D3-1	3
Triploid	0.642215	0.696002	0.749788	D3-1	3
Triploid	0.722462	0.67859	0.634719	D3-1	3
Triploid	0.881692	0.744705	0.607718	D3-1	3
Triploid	0.812308	0.782956	0.753605	D3-4	3
Triploid	0.841231	0.794237	0.747243	D3-4	3
Triploid	0.846154	0.787793	0.729432	D3-4	3
Triploid	0.947538	0.827812	0.708086	D3-4	3
Diploid	0.557642	0.743522	0.929403	G1-17	2
Diploid	0.728126	0.831112	0.934097	G1-17	2
Diploid	1.45682	1.19555	0.934285	G1-17	2
Diploid	1.48216	1.21301	0.94386	G1-17	2
Diploid	1.05595	1.02704	0.998122	G1-19	2
Diploid	1.06234	1.03276	1.00319	G1-19	2
Diploid	1.07379	1.02197	0.970146	G1-19	2
Diploid	1.16786	1.07933	0.9908	G1-19	2
Diploid	0.871459	0.913875	0.95629	G1-2	2
Diploid	0.888517	0.924992	0.961468	G1-2	2
Diploid	0.339933	0.672556	1.00518	G1-2	2
Diploid	0.510356	0.758833	1.00731	G1-2	2
Diploid	1.184	1.18982	1.19564	G1-3	2
Diploid	1.2332	1.22559	1.21799	G1-3	2
Diploid	1.2792	1.25066	1.22212	G1-3	2
Diploid	1.28971	1.26145	1.2332	G1-3	2
Diploid	0.779042	0.904009	1.02898	G1-3	2
Diploid	0.814898	1.01171	1.20852	G1-3	2
Diploid	0.877551	0.939461	1.00137	G1-4	2
Diploid	0.940299	0.960097	0.979896	G1-4	2
Diploid	0.427505	0.773302	1.1191	G1-4	2
Diploid	0.74307	0.914179	1.08529	G1-4	2
Diploid	0.132182	0.591908	1.05163	G1-6	2
Diploid	0.69095	0.873451	1.05595	G1-6	2
Diploid	0.812242	0.934472	1.0567	G1-6	2
Diploid	1.00995	1.03614	1.06234	G1-6	2
Diploid	0.78343	0.916387	1.04935	G1-6	2
Diploid	0.952026	1.03571	1.1194	G1-6	2
Diploid	0.736521	0.975327	1.21413	G1-6	2
Diploid	0.77155	0.999162	1.22677	G1-6	2
Diploid	1.29816	1.18062	1.06309	G1-7	2
Diploid	1.48329	1.27666	1.07003	G1-7	2
Diploid	1.53173	1.30276	1.07379	G1-7	2
Diploid	1.54149	1.31309	1.08468	G1-7	2
Diploid	1.08656	1.18288	1.2792	G1-9	2
Diploid	1.1335	1.2116	1.28971	G1-9	2
Diploid	1.30548	1.30182	1.29816	G1-9	2
Diploid	1.32426	1.31487	1.30548	G1-9	2
Diploid	0.910752	1.31496	1.71916	G1-9	2
Diploid	0.916083	1.36849	1.8209	G1-9	2
Diploid	0.520508	0.740606	0.960704	G1-9	2
Diploid	0.567875	0.756086	0.944297	G1-9	2
Diploid	0.94386	0.985637	1.02741	G2-1	2
Diploid	1.07003	1.04009	1.01014	G2-1	2
Diploid	1.76662	1.38641	1.0062	G2-1	2
Diploid	1.96695	1.48845	1.00995	G2-1	2
Diploid	0.582426	0.953342	1.32426	G2-1	2
Diploid	0.627863	0.996057	1.36425	G2-1	2
Diploid	1.03079	1.23554	1.44029	G2-1	2
Diploid	1.0445	1.24277	1.44104	G2-1	2
Diploid	0.608437	0.77216	0.935882	G2-3	2
Diploid	0.640573	0.786704	0.932836	G2-3	2
Diploid	0.896741	0.917454	0.938166	G2-3	2
Diploid	0.950655	0.945477	0.940299	G2-3	2
Diploid	0.437682	0.825483	1.21328	G2-4	2
Diploid	0.49656	0.886544	1.27653	G2-4	2
Diploid	1.21328	1.24735	1.28142	G2-4	2
Diploid	1.33554	1.30643	1.27732	G2-4	2
Diploid	0.58018	0.77236	0.964541	G2-7	2
Diploid	0.777322	0.879598	0.981874	G2-7	2
Diploid	0.58018	0.788502	0.996825	G2-7	2
Diploid	0.582429	0.789362	0.996295	G2-7	2
Diploid	0.231318	0.658937	1.08656	G2-8	2
Diploid	1.22212	1.16804	1.11397	G2-8	2
Diploid	1.44348	1.28107	1.11866	G2-8	2
Diploid	1.47165	1.29854	1.12542	G2-8	2
Diploid	0.887755	0.91989	0.952026	G3-1	2
Diploid	0.95629	0.953472	0.950655	G3-1	2
Diploid	0.435425	0.698599	0.961773	G3-1	2
Diploid	0.583308	0.775663	0.968017	G3-1	2
Diploid	0.645541	0.815494	0.985446	G3-10	2
Diploid	0.748082	0.872188	0.996295	G3-10	2
Diploid	0.718576	0.860347	1.00212	G3-10	2
Diploid	0.763694	0.898254	1.03281	G3-10	2
Diploid	0.411566	0.772531	1.1335	G3-2	2
Diploid	1.02741	1.08064	1.13387	G3-2	2
Diploid	1.36425	1.26605	1.16786	G3-2	2
Diploid	1.44517	1.31459	1.184	G3-2	2
Diploid	0.475523	0.888198	1.30087	G3-2	2
Diploid	0.829188	1.08236	1.33554	G3-2	2
Diploid	0.882773	1.13205	1.38132	G3-2	2
Diploid	0.907251	1.14442	1.38158	G3-2	2
Diploid	0.683252	0.857022	1.03079	G3-20	2
Diploid	1.19564	1.11744	1.03924	G3-20	2
Diploid	2.11472	1.57876	1.04281	G3-20	2
Diploid	2.41983	1.73216	1.0445	G3-20	2
Diploid	0.535943	0.739111	0.942278	G3-3	2
Diploid	0.610722	0.777795	0.944867	G3-3	2
Diploid	0.906793	0.924688	0.942583	G3-3	2
Diploid	0.652452	0.803381	0.95431	G3-3	2
Diploid	0.763959	1.00132	1.23869	G1-1	2
Diploid	1.62239	1.31358	1.00476	G1-1	2
Diploid	0.746626	0.89913	1.05163	G1-1	2
Diploid	0.778645	0.959751	1.14086	G1-1	2
Diploid	0.92326	0.963226	1.00319	G2-5	2
Diploid	1.00212	1.02903	1.05595	G2-5	2

## Sheet: Table S5 (Sporulation)
Table S5A- Sporulation efficiencies in the MA lines detailed, sporulation efficiencies of independent replicates for each of the lines ( at least two replicates per lines). 100 cells per replicate was counted.
Bottleneck	Ploidy	Status	LineID	Sporulation (%)
BN 0	Diploid	Ancestor	BIE	0.6
BN 0	Diploid	Ancestor	BIE	0.576139
BN 0	Diploid	Ancestor	BIE	0.674263
BN 0	Diploid	Ancestor	BIE	0.516977
BN 0	Diploid	Ancestor	BIE	0.638351
BN 0	Diploid	Ancestor	BIE	0.594621
BN 0	Diploid	Ancestor	CBL	0.75
BN 0	Diploid	Ancestor	CBL	0.773401
BN 0	Diploid	Ancestor	CBL	0.793382
BN 0	Diploid	Ancestor	CBL	0.748308
BN 0	Diploid	Ancestor	CBL	0.782928
BN 0	Diploid	Ancestor	CBL	0.785588
BN 25	Diploid	MA lines	BIE-1	0.599442
BN 25	Diploid	MA lines	BIE-1	0.544788
BN 25	Diploid	MA lines	BIE-10	0.542314
BN 25	Diploid	MA lines	BIE-10	0.486737
BN 25	Diploid	MA lines	BIE-2	0.724545
BN 25	Diploid	MA lines	BIE-2	0.731725
BN 25	Diploid	MA lines	BIE-3	0.647779
BN 25	Diploid	MA lines	BIE-3	0.619027
BN 25	Diploid	MA lines	BIE-4	0.656929
BN 25	Diploid	MA lines	BIE-4	0.648434
BN 25	Diploid	MA lines	BIE-5	0.599245
BN 25	Diploid	MA lines	BIE-5	0.5609
BN 25	Diploid	MA lines	BIE-6	0.695525
BN 25	Diploid	MA lines	BIE-6	0.691417
BN 25	Diploid	MA lines	BIE-7	0.446065
BN 25	Diploid	MA lines	BIE-7	0.375725
BN 25	Diploid	MA lines	BIE-8	0.57055
BN 25	Diploid	MA lines	BIE-8	0.518482
BN 25	Diploid	MA lines	BIE-9	0.69522
BN 25	Diploid	MA lines	BIE-9	0.691813
BN 25	Diploid	MA lines	CBL-1	0.69522
BN 25	Diploid	MA lines	CBL-1	0.696765
BN 25	Diploid	MA lines	CBL-10	0.647417
BN 25	Diploid	MA lines	CBL-10	0.626839
BN 25	Diploid	MA lines	CBL-2	0.704794
BN 25	Diploid	MA lines	CBL-2	0.708281
BN 25	Diploid	MA lines	CBL-3	0.871901
BN 25	Diploid	MA lines	CBL-3	0.846489
BN 25	Diploid	MA lines	CBL-4	0.841941
BN 25	Diploid	MA lines	CBL-4	0.829051
BN 25	Diploid	MA lines	CBL-5	0.743422
BN 25	Diploid	MA lines	CBL-5	0.757854
BN 25	Diploid	MA lines	CBL-6	0.792704
BN 25	Diploid	MA lines	CBL-6	0.790715
BN 25	Diploid	MA lines	CBL-7	0.55176
BN 25	Diploid	MA lines	CBL-7	0.493162
BN 25	Diploid	MA lines	CBL-8	0.676112
BN 25	Diploid	MA lines	CBL-8	0.674727
BN 25	Diploid	MA lines	CBL-9	0.695218
BN 25	Diploid	MA lines	CBL-9	0.699343
BN 50	Diploid	MA lines	BIE-1	0.593194
BN 50	Diploid	MA lines	BIE-1	0.44868
BN 50	Diploid	MA lines	BIE-10	0.51334
BN 50	Diploid	MA lines	BIE-10	0.438937
BN 50	Diploid	MA lines	BIE-2	0.742864
BN 50	Diploid	MA lines	BIE-2	0.669583
BN 50	Diploid	MA lines	BIE-3	0.674179
BN 50	Diploid	MA lines	BIE-3	0.558629
BN 50	Diploid	MA lines	BIE-4	0.649049
BN 50	Diploid	MA lines	BIE-4	0.540763
BN 50	Diploid	MA lines	BIE-5	0.597307
BN 50	Diploid	MA lines	BIE-5	0.520587
BN 50	Diploid	MA lines	BIE-6	0.750986
BN 50	Diploid	MA lines	BIE-6	0.581335
BN 50	Diploid	MA lines	BIE-7	0.478673
BN 50	Diploid	MA lines	BIE-7	0.304152
BN 50	Diploid	MA lines	BIE-8	0.548841
BN 50	Diploid	MA lines	BIE-8	0.433818
BN 50	Diploid	MA lines	BIE-9	0.728803
BN 50	Diploid	MA lines	BIE-9	0.632152
BN 50	Diploid	MA lines	CBL-1	0.675243
BN 50	Diploid	MA lines	CBL-1	0.66211
BN 50	Diploid	MA lines	CBL-10	0.670445
BN 50	Diploid	MA lines	CBL-10	0.544446
BN 50	Diploid	MA lines	CBL-2	0.752535
BN 50	Diploid	MA lines	CBL-2	0.682403
BN 50	Diploid	MA lines	CBL-3	0.882077
BN 50	Diploid	MA lines	CBL-3	0.747
BN 50	Diploid	MA lines	CBL-4	0.839467
BN 50	Diploid	MA lines	CBL-4	0.79914
BN 50	Diploid	MA lines	CBL-5	0.809451
BN 50	Diploid	MA lines	CBL-5	0.672747
BN 50	Diploid	MA lines	CBL-6	0.844614
BN 50	Diploid	MA lines	CBL-6	0.721089
BN 50	Diploid	MA lines	CBL-7	0.521786
BN 50	Diploid	MA lines	CBL-7	0.398596
BN 50	Diploid	MA lines	CBL-8	0.712068
BN 50	Diploid	MA lines	CBL-8	0.6088
BN 50	Diploid	MA lines	CBL-9	0.685941
BN 50	Diploid	MA lines	CBL-9	0.637176
BN 75	Diploid	MA lines	BIE-1	0.56
BN 75	Diploid	MA lines	BIE-1	0.524337
BN 75	Diploid	MA lines	BIE-10	0.5
BN 75	Diploid	MA lines	BIE-10	0.463188
BN 75	Diploid	MA lines	BIE-2	0.69
BN 75	Diploid	MA lines	BIE-2	0.718485
BN 75	Diploid	MA lines	BIE-3	0.61
BN 75	Diploid	MA lines	BIE-3	0.600772
BN 75	Diploid	MA lines	BIE-4	0.62
BN 75	Diploid	MA lines	BIE-4	0.631495
BN 75	Diploid	MA lines	BIE-5	0.56
BN 75	Diploid	MA lines	BIE-5	0.540454
BN 75	Diploid	MA lines	BIE-6	0.66
BN 75	Diploid	MA lines	BIE-6	0.676856
BN 75	Diploid	MA lines	BIE-7	0.4
BN 75	Diploid	MA lines	BIE-7	0.349906
BN 75	Diploid	MA lines	BIE-8	0.53
BN 75	Diploid	MA lines	BIE-8	0.496435
BN 75	Diploid	MA lines	BIE-9	0.66
BN 75	Diploid	MA lines	BIE-9	0.677999
BN 75	Diploid	MA lines	CBL-1	0.66
BN 75	Diploid	MA lines	CBL-1	0.682951
BN 75	Diploid	MA lines	CBL-10	0.61
BN 75	Diploid	MA lines	CBL-10	0.608621
BN 75	Diploid	MA lines	CBL-2	0.67
BN 75	Diploid	MA lines	CBL-2	0.694821
BN 75	Diploid	MA lines	CBL-3	0.84
BN 75	Diploid	MA lines	CBL-3	0.836082
BN 75	Diploid	MA lines	CBL-4	0.81
BN 75	Diploid	MA lines	CBL-4	0.818414
BN 75	Diploid	MA lines	CBL-5	0.71
BN 75	Diploid	MA lines	CBL-5	0.745326
BN 75	Diploid	MA lines	CBL-6	0.76
BN 75	Diploid	MA lines	CBL-6	0.779175
BN 75	Diploid	MA lines	CBL-7	0.51
BN 75	Diploid	MA lines	CBL-7	0.469892
BN 75	Diploid	MA lines	CBL-8	0.64
BN 75	Diploid	MA lines	CBL-8	0.659625
BN 75	Diploid	MA lines	CBL-9	0.66
BN 75	Diploid	MA lines	CBL-9	0.685608
BN 0	Tetraploid	Ancestor	CBR	0.45
BN 0	Tetraploid	Ancestor	CBR	0.380838
BN 0	Tetraploid	Ancestor	CBR	0.524397
BN 0	Tetraploid	Ancestor	CBR	0.353855
BN 0	Tetraploid	Ancestor	CBR	0.494322
BN 0	Tetraploid	Ancestor	CBR	0.406378
BN 0	Tetraploid	Ancestor	CBR-9	0.7431
BN 0	Tetraploid	Ancestor	CKK	0.61
BN 0	Tetraploid	Ancestor	CKK	0.61511
BN 0	Tetraploid	Ancestor	CKK	0.649166
BN 0	Tetraploid	Ancestor	CKK	0.539166
BN 0	Tetraploid	Ancestor	CKK	0.647076
BN 0	Tetraploid	MA lines	CKK	0.633062
BN 25	Tetraploid	MA lines	CBR-1	0.417831
BN 25	Tetraploid	MA lines	CBR-1	0.337062
BN 25	Tetraploid	MA lines	CBR-10	0.437767
BN 25	Tetraploid	MA lines	CBR-10	0.357821
BN 25	Tetraploid	MA lines	CBR-2	0.408289
BN 25	Tetraploid	MA lines	CBR-2	0.331359
BN 25	Tetraploid	MA lines	CBR-3	0.388753
BN 25	Tetraploid	MA lines	CBR-3	0.317136
BN 25	Tetraploid	MA lines	CBR-4	0.493737
BN 25	Tetraploid	MA lines	CBR-4	0.410466
BN 25	Tetraploid	MA lines	CBR-5	0.570117
BN 25	Tetraploid	MA lines	CBR-5	0.518382
BN 25	Tetraploid	MA lines	CBR-6	0.599076
BN 25	Tetraploid	MA lines	CBR-6	0.562584
BN 25	Tetraploid	MA lines	CBR-7	0.55157
BN 25	Tetraploid	MA lines	CBR-7	0.499121
BN 25	Tetraploid	MA lines	CBR-8	0.675715
BN 25	Tetraploid	MA lines	CBR-8	0.67879
BN 25	Tetraploid	MA lines	CBR-9	0.723912
BN 25	Tetraploid	MA lines	CKK-1	0.638097
BN 25	Tetraploid	MA lines	CKK-1	0.601455
BN 25	Tetraploid	MA lines	CKK-10	0.60836
BN 25	Tetraploid	MA lines	CKK-10	0.578736
BN 25	Tetraploid	MA lines	CKK-2	0.646937
BN 25	Tetraploid	MA lines	CKK-2	0.636012
BN 25	Tetraploid	MA lines	CKK-3	0.513647
BN 25	Tetraploid	MA lines	CKK-3	0.443706
BN 25	Tetraploid	MA lines	CKK-4	0.74335
BN 25	Tetraploid	MA lines	CKK-4	0.759453
BN 25	Tetraploid	MA lines	CKK-5	0.772929
BN 25	Tetraploid	MA lines	CKK-5	0.776431
BN 25	Tetraploid	MA lines	CKK-6	0.792604
BN 25	Tetraploid	MA lines	CKK-6	0.800913
BN 25	Tetraploid	MA lines	CKK-7	0.80246
BN 25	Tetraploid	MA lines	CKK-7	0.808922
BN 25	Tetraploid	MA lines	CKK-8	0.598804
BN 25	Tetraploid	MA lines	CKK-8	0.569128
BN 25	Tetraploid	MA lines	CKK-9	0.723798
BN 25	Tetraploid	MA lines	CKK-9	0.74381
BN 50	Tetraploid	MA lines	CBR-1	0.380767
BN 50	Tetraploid	MA lines	CBR-1	0.273219
BN 50	Tetraploid	MA lines	CBR-10	0.414599
BN 50	Tetraploid	MA lines	CBR-10	0.298276
BN 50	Tetraploid	MA lines	CBR-2	0.456021
BN 50	Tetraploid	MA lines	CBR-2	0.234053
BN 50	Tetraploid	MA lines	CBR-3	0.40168
BN 50	Tetraploid	MA lines	CBR-3	0.208372
BN 50	Tetraploid	MA lines	CBR-4	0.524412
BN 50	Tetraploid	MA lines	CBR-4	0.342817
BN 50	Tetraploid	MA lines	CBR-5	0.623863
BN 50	Tetraploid	MA lines	CBR-5	0.403714
BN 50	Tetraploid	MA lines	CBR-6	0.613382
BN 50	Tetraploid	MA lines	CBR-6	0.490976
BN 50	Tetraploid	MA lines	CBR-7	0.564614
BN 50	Tetraploid	MA lines	CBR-7	0.414269
BN 50	Tetraploid	MA lines	CBR-8	0.721322
BN 50	Tetraploid	MA lines	CBR-8	0.57932
BN 50	Tetraploid	MA lines	CBR-9	0.747271
BN 50	Tetraploid	MA lines	CBR-9	0.646575
BN 50	Tetraploid	MA lines	CKK-1	0.683544
BN 50	Tetraploid	MA lines	CKK-1	0.499862
BN 50	Tetraploid	MA lines	CKK-10	0.66979
BN 50	Tetraploid	MA lines	CKK-10	0.532841
BN 50	Tetraploid	MA lines	CKK-2	0.666471
BN 50	Tetraploid	MA lines	CKK-2	0.545134
BN 50	Tetraploid	MA lines	CKK-3	0.4955
BN 50	Tetraploid	MA lines	CKK-3	0.371206
BN 50	Tetraploid	MA lines	CKK-4	0.765895
BN 50	Tetraploid	MA lines	CKK-4	0.719572
BN 50	Tetraploid	MA lines	CKK-5	0.80919
BN 50	Tetraploid	MA lines	CKK-5	0.728936
BN 50	Tetraploid	MA lines	CKK-6	0.844752
BN 50	Tetraploid	MA lines	CKK-6	0.71161
BN 50	Tetraploid	MA lines	CKK-7	0.831623
BN 50	Tetraploid	MA lines	CKK-7	0.737108
BN 50	Tetraploid	MA lines	CKK-8	0.602363
BN 50	Tetraploid	MA lines	CKK-8	0.506696
BN 50	Tetraploid	MA lines	CKK-9	0.749956
BN 50	Tetraploid	MA lines	CKK-9	0.636469
BN 75	Tetraploid	MA lines	CBR-1	0.37
BN 75	Tetraploid	MA lines	CBR-1	0.308507
BN 75	Tetraploid	MA lines	CBR-10	0.39
BN 75	Tetraploid	MA lines	CBR-10	0.330046
BN 75	Tetraploid	MA lines	CBR-2	0.36
BN 75	Tetraploid	MA lines	CBR-2	0.302787
BN 75	Tetraploid	MA lines	CBR-3	0.34
BN 75	Tetraploid	MA lines	CBR-3	0.286795
BN 75	Tetraploid	MA lines	CBR-4	0.45
BN 75	Tetraploid	MA lines	CBR-4	0.385892
BN 75	Tetraploid	MA lines	CBR-5	0.53
BN 75	Tetraploid	MA lines	CBR-5	0.496481
BN 75	Tetraploid	MA lines	CBR-6	0.56
BN 75	Tetraploid	MA lines	CBR-6	0.542505
BN 75	Tetraploid	MA lines	CBR-7	0.51
BN 75	Tetraploid	MA lines	CBR-7	0.47624
BN 75	Tetraploid	MA lines	CBR-8	0.64
BN 75	Tetraploid	MA lines	CBR-8	0.663807
BN 75	Tetraploid	MA lines	CBR-9	0.69
BN 75	Tetraploid	MA lines	CBR-9	0.730259
BN 75	Tetraploid	MA lines	CKK-1	0.6
BN 75	Tetraploid	MA lines	CKK-1	0.583071
BN 75	Tetraploid	MA lines	CKK-10	0.57
BN 75	Tetraploid	MA lines	CKK-10	0.559599
BN 75	Tetraploid	MA lines	CKK-2	0.61
BN 75	Tetraploid	MA lines	CKK-2	0.618471
BN 75	Tetraploid	MA lines	CKK-3	0.47
BN 75	Tetraploid	MA lines	CKK-3	0.419228
BN 75	Tetraploid	MA lines	CKK-4	0.71
BN 75	Tetraploid	MA lines	CKK-4	0.747094
BN 75	Tetraploid	MA lines	CKK-5	0.74
BN 75	Tetraploid	MA lines	CKK-5	0.76418
BN 75	Tetraploid	MA lines	CKK-6	0.76
BN 75	Tetraploid	MA lines	CKK-6	0.789561
BN 75	Tetraploid	MA lines	CKK-7	0.77
BN 75	Tetraploid	MA lines	CKK-7	0.798189
BN 75	Tetraploid	MA lines	CKK-8	0.56
BN 75	Tetraploid	MA lines	CKK-8	0.549135
BN 75	Tetraploid	MA lines	CKK-9	0.69
BN 75	Tetraploid	MA lines	CKK-9	0.731209
BN 0	Triploid	Ancestor	ATB	0.52
BN 0	Triploid	Ancestor	ATB	0.486206
BN 0	Triploid	Ancestor	ATB	0.577349
BN 0	Triploid	Ancestor	ATB	0.463774
BN 0	Triploid	Ancestor	ATB	0.56078
BN 0	Triploid	Ancestor	ATB	0.508433
BN 0	Triploid	Ancestor	BEN	0.5
BN 0	Triploid	Ancestor	BEN	0.463229
BN 0	Triploid	Ancestor	BEN	0.571078
BN 0	Triploid	Ancestor	BEN	0.426638
BN 0	Triploid	Ancestor	BEN	0.54178
BN 0	Triploid	Ancestor	BEN	0.486722
BN 25	Triploid	MA lines	ATB-1	0.454701
BN 25	Triploid	MA lines	ATB-1	0.382287
BN 25	Triploid	MA lines	ATB-10	0.551285
BN 25	Triploid	MA lines	ATB-10	0.499292
BN 25	Triploid	MA lines	ATB-2	0.436822
BN 25	Triploid	MA lines	ATB-2	0.369027
BN 25	Triploid	MA lines	ATB-3	0.598799
BN 25	Triploid	MA lines	ATB-3	0.569473
BN 25	Triploid	MA lines	ATB-4	0.666687
BN 25	Triploid	MA lines	ATB-4	0.670499
BN 25	Triploid	MA lines	ATB-5	0.299359
BN 25	Triploid	MA lines	ATB-5	0.268496
BN 25	Triploid	MA lines	ATB-6	0.309098
BN 25	Triploid	MA lines	ATB-6	0.27719
BN 25	Triploid	MA lines	ATB-7	0.513372
BN 25	Triploid	MA lines	ATB-7	0.454238
BN 25	Triploid	MA lines	ATB-8	0.532762
BN 25	Triploid	MA lines	ATB-8	0.476392
BN 25	Triploid	MA lines	ATB-9	0.598683
BN 25	Triploid	MA lines	ATB-9	0.572172
BN 25	Triploid	MA lines	BEN-1	0.503675
BN 25	Triploid	MA lines	BEN-1	0.429054
BN 25	Triploid	MA lines	BEN-10	0.656754
BN 25	Triploid	MA lines	BEN-10	0.64919
BN 25	Triploid	MA lines	BEN-2	0.513259
BN 25	Triploid	MA lines	BEN-2	0.458701
BN 25	Triploid	MA lines	BEN-3	0.299344
BN 25	Triploid	MA lines	BEN-3	0.268942
BN 25	Triploid	MA lines	BEN-4	0.23958
BN 25	Triploid	MA lines	BEN-4	0.234712
BN 25	Triploid	MA lines	BEN-5	0.637795
BN 25	Triploid	MA lines	BEN-5	0.605981
BN 25	Triploid	MA lines	BEN-6	0.436171
BN 25	Triploid	MA lines	BEN-6	0.370879
BN 25	Triploid	MA lines	BEN-7	0.570098
BN 25	Triploid	MA lines	BEN-7	0.525562
BN 25	Triploid	MA lines	BEN-8	0.551094
BN 25	Triploid	MA lines	BEN-8	0.500513
BN 25	Triploid	MA lines	BEN-9	0.532501
BN 25	Triploid	MA lines	BEN-9	0.4773
BN 50	Triploid	MA lines	ATB-1	0.444883
BN 50	Triploid	MA lines	ATB-1	0.267145
BN 50	Triploid	MA lines	ATB-10	0.560226
BN 50	Triploid	MA lines	ATB-10	0.436748
BN 50	Triploid	MA lines	ATB-2	0.421162
BN 50	Triploid	MA lines	ATB-2	0.301975
BN 50	Triploid	MA lines	ATB-3	0.627686
BN 50	Triploid	MA lines	ATB-3	0.458775
BN 50	Triploid	MA lines	ATB-4	0.689301
BN 50	Triploid	MA lines	ATB-4	0.643352
BN 50	Triploid	MA lines	ATB-5	0.334314
BN 50	Triploid	MA lines	ATB-5	0.154816
BN 50	Triploid	MA lines	ATB-6	0.299161
BN 50	Triploid	MA lines	ATB-6	0.163966
BN 50	Triploid	MA lines	ATB-7	0.532092
BN 50	Triploid	MA lines	ATB-7	0.396996
BN 50	Triploid	MA lines	ATB-8	0.535028
BN 50	Triploid	MA lines	ATB-8	0.378832
BN 50	Triploid	MA lines	ATB-9	0.61134
BN 50	Triploid	MA lines	ATB-9	0.499505
BN 50	Triploid	MA lines	BEN-1	0.523357
BN 50	Triploid	MA lines	BEN-1	0.327707
BN 50	Triploid	MA lines	BEN-10	0.653939
BN 50	Triploid	MA lines	BEN-10	0.600307
BN 50	Triploid	MA lines	BEN-2	0.555019
BN 50	Triploid	MA lines	BEN-2	0.401156
BN 50	Triploid	MA lines	BEN-3	0.322922
BN 50	Triploid	MA lines	BEN-3	0.17446
BN 50	Triploid	MA lines	BEN-4	0.245178
BN 50	Triploid	MA lines	BEN-4	0.176637
BN 50	Triploid	MA lines	BEN-5	0.610812
BN 50	Triploid	MA lines	BEN-5	0.543815
BN 50	Triploid	MA lines	BEN-6	0.483118
BN 50	Triploid	MA lines	BEN-6	0.283813
BN 50	Triploid	MA lines	BEN-7	0.626885
BN 50	Triploid	MA lines	BEN-7	0.462038
BN 50	Triploid	MA lines	BEN-8	0.600166
BN 50	Triploid	MA lines	BEN-8	0.426873
BN 50	Triploid	MA lines	BEN-9	0.523407
BN 50	Triploid	MA lines	BEN-9	0.356743
BN 75	Triploid	MA lines	ATB-1	0.41
BN 75	Triploid	MA lines	ATB-1	0.356549
BN 75	Triploid	MA lines	ATB-10	0.51
BN 75	Triploid	MA lines	ATB-10	0.476716
BN 75	Triploid	MA lines	ATB-2	0.39
BN 75	Triploid	MA lines	ATB-2	0.342121
BN 75	Triploid	MA lines	ATB-3	0.56
BN 75	Triploid	MA lines	ATB-3	0.549551
BN 75	Triploid	MA lines	ATB-4	0.63
BN 75	Triploid	MA lines	ATB-4	0.654077
BN 75	Triploid	MA lines	ATB-5	0.25
BN 75	Triploid	MA lines	ATB-5	0.237694
BN 75	Triploid	MA lines	ATB-6	0.26
BN 75	Triploid	MA lines	ATB-6	0.246625
BN 75	Triploid	MA lines	ATB-7	0.47
BN 75	Triploid	MA lines	ATB-7	0.429933
BN 75	Triploid	MA lines	ATB-8	0.49
BN 75	Triploid	MA lines	ATB-8	0.452224
BN 75	Triploid	MA lines	ATB-9	0.56
BN 75	Triploid	MA lines	ATB-9	0.553014
BN 75	Triploid	MA lines	BEN-1	0.46
BN 75	Triploid	MA lines	BEN-1	0.404485
BN 75	Triploid	MA lines	BEN-10	0.62
BN 75	Triploid	MA lines	BEN-10	0.632433
BN 75	Triploid	MA lines	BEN-2	0.47
BN 75	Triploid	MA lines	BEN-2	0.434432
BN 75	Triploid	MA lines	BEN-3	0.25
BN 75	Triploid	MA lines	BEN-3	0.23826
BN 75	Triploid	MA lines	BEN-4	0.19
BN 75	Triploid	MA lines	BEN-4	0.20307
BN 75	Triploid	MA lines	BEN-5	0.6
BN 75	Triploid	MA lines	BEN-5	0.587708
BN 75	Triploid	MA lines	BEN-6	0.39
BN 75	Triploid	MA lines	BEN-6	0.344585
BN 75	Triploid	MA lines	BEN-7	0.53
BN 75	Triploid	MA lines	BEN-7	0.504964
BN 75	Triploid	MA lines	BEN-8	0.51
BN 75	Triploid	MA lines	BEN-8	0.478047
BN 75	Triploid	MA lines	BEN-9	0.49
BN 75	Triploid	MA lines	BEN-9	0.453279
Table S5B- ﻿Meiotic spore viability in the ancetral isolates and MA lines after 75 bottlenecks. SV-percentage spore viability in the MA lines; Statistical significance of differences in spore viability between ancestral isolates and the derived MA lines were determined using the p values from Fisher’s exact test (Graphpad prism).
MA Lines
	Ploidy	Line	4SV	3SV	2SV	1SV	0SV	N	%SV	Viable spores	Dead spores	p-val
	Diploid	CBL1	19	4	13	7	5	48	0.63	121	71	0.59
	Diploid	CBL2	20	9	4	4	11	48	0.62	119	73	0.45
	Diploid	CBL3	20	12	6	7	4	49	0.69	135	61	0.58
	Diploid	BIE1	30	6	0	12	0	48	0.78	150	42	0.52
	Diploid	BIE2	25	8	11	4	0	48	0.78	150	42	0.52
	Diploid	BIE3	32	2	3	8	3	48	0.77	148	44	0.37
	Triploid	BEN1	14	14	12	0	8	48	0.64	122	70	0.46
	Triploid	BEN2	9	5	19	8	7	48	0.51	97	95	0.1
	Triploid	BEN3	18	12	6	4	8	48	0.65	124	68	0.34
	Triploid	ATB1	14	14	12	0	8	48	0.64	122	70	0.07
	Triploid	ATB2	12	14	8	6	8	48	0.58	112	80	0.4
	Triploid	ATB3	18	12	6	0	12	48	0.63	120	72	0.12
	Tetraploid	CKK1	0	8	15	13	12	48	0.35	67	125	0.0169
	Tetraploid	CKK2	0	7	18	15	8	48	0.38	72	120	0.063
	Tretraploid	CKK3	1	6	19	14	8	48	0.39	74	118	0.098
	Tetraploid	CBR1	6	4	15	11	12	48	0.4	77	115	0.043
	Tetraploid	CBR2	5	5	18	10	12	50	0.41	81	119	0.056
	Tetraploid	CBR3	3	15	10	10	10	48	0.45	87	105	0.16
Ancestral isolates
	Ploidy	Anc	4SV	3SV	2SV	1SV	0SV	N	%SV	Viable spores	Dead spores
	Diploid	CBL	17	13	5	10	3	48	0.66	127	65
	Diploid	BIE	28	12	2	4	2	48	0.81	156	36
	Triploid	BEN	13	10	14	4	7	48	0.59	114	78
	Triploid	ATB	11	6	19	4	8	48	0.54	104	88
	Tetraploid	CKK	6	8	18	7	9	48	0.47	91	101
	Tetraploid	CBR	8	13	12	6	11	50	0.51	101	99

## Sheet: Table S6 (MA lines summary)
Table S6- MA lines event summaries.
###	Line ID	Background	Ploidy	Interstitial event counts	Terminal event counts	Mean interstital event size (bp)	Mean terminal event size (bp)	Acquired genome under LOH (%)
1	D1-1	ATB	Triploid	81	13	8318.37	3420.46	5.98545
2	D1-10	ATB	Triploid	59	7	2030.02	6077.57	1.35262
3	D1-11	BEN	Triploid	20	1	12785.8	4329	2.16703
4	D1-12	ATB	Triploid	88	3	2205.35	4002	1.71731
5	D1-13	ARN	Triploid	31	0	2805.1	0	0.72465
6	D1-15	ATB	Triploid	114	5	4027.77	2363.4	3.92486
7	D1-17	BEN	Triploid	23	4	4633.48	4280	1.03075
8	D1-18	BEN	Triploid	60	6	2651.42	4262.67	1.53884
9	D1-19	BEN	Triploid	43	5	6686.51	5430.8	2.62228
10	D1-2	ATB	Triploid	88	4	1846.83	3131.5	1.45873
11	D2-10	BEN	Triploid	29	2	1973.1	3374	0.533067
12	D2-11	BEN	Triploid	39	7	9765.9	21001	4.39898
13	D2-12	BEN	Triploid	24	3	3666.25	4383	0.842825
14	D2-18	ARN	Triploid	7	2	4862.14	12579.5	0.493283
15	D2-19	ARN	Triploid	37	4	3797.57	12428.2	1.58519
16	D2-2	BEN	Triploid	2	0	16808	0	0.280133
17	D2-20	ARN	Triploid	48	4	4970.08	3308.5	2.09832
18	D2-3	BEN	Triploid	13	2	2969.92	5148	0.407542
19	D2-4	BEN	Triploid	25	3	7399.56	3066.33	1.61823
20	D2-5	BEN	Triploid	12	3	15772.1	6952	1.75101
21	D2-6	BEN	Triploid	16	1	5251.75	6283	0.752592
22	D2-7	BEN	Triploid	9	1	7637.78	19996	0.739467
23	D3-1	ARN	Triploid	69	6	3313.57	7065.17	2.25856
24	D3-4	ARN	Triploid	59	5	3323.17	7569.6	1.94929
25	E1-11	CBR	Tetraploid	174	9	2223.2	6084.44	3.67997
26	E1-13	CBR	Tetraploid	41	7	1865.15	6327	1.00633
27	E1-14	CBR	Tetraploid	148	15	2799.18	4200.4	3.97737
28	E1-15	CBR	Tetraploid	197	14	3128.89	3418.5	5.53542
29	E1-16	CBR	Tetraploid	185	12	4058.86	6728.5	6.93026
30	E1-17	BEK	Tetraploid	107	9	3130.3	7256.89	3.33545
31	E1-18	CBR	Tetraploid	71	10	2011.65	5350.3	1.63608
32	E1-19	BEK	Tetraploid	12	4	5966.42	8304.25	0.87345
33	E1-20	BEK	Tetraploid	117	14	4058.88	3970.79	4.42067
34	E1-4	CBR	Tetraploid	141	13	2155.13	5398.69	3.11714
35	E1-8	CBR	Tetraploid	158	14	3662.34	3826.86	5.26855
36	E2-1	BEK	Tetraploid	132	11	3594.76	2699.91	4.20172
37	E2-11	CKK	Tetraploid	145	17	1833.27	2629.12	2.58766
38	E2-12	BEK	Tetraploid	30	9	8222.63	2360.56	2.2327
39	E2-20	CKK	Tetraploid	88	17	1502.56	2891.06	1.51144
40	E2-3	BEK	Tetraploid	43	3	4684.26	7708.67	1.87124
41	E2-7	BEK	Tetraploid	167	12	3118.86	4241.25	4.76453
42	E2-8	BEK	Tetraploid	136	13	3415.71	5797.69	4.49923
43	E2-9	BEK	Tetraploid	149	12	3618.56	5615.83	5.05463
44	E3-11	CKK	Tetraploid	63	8	2028.95	3137	1.27433
45	E3-2	CKK	Tetraploid	141	15	1910.13	2589.8	2.56813
46	E3-3	CKK	Tetraploid	214	17	2543.31	3368.41	5.01276
47	E3-4	CKK	Tetraploid	173	19	2473.06	2958.47	4.03376
48	E3-5	CKK	Tetraploid	134	13	1647.17	6184.77	2.50936
49	E3-6	CKK	Tetraploid	40	8	1804.35	5439.25	0.964067
50	E3-8	CKK	Tetraploid	110	14	1773.92	3825.43	2.07239
51	E3-9	CKK	Tetraploid	198	16	2663.59	4242.69	4.96061
52	G1-1	CBL	Diploid	21	3	40481.4	13282.7	7.41632
53	G1-17	BIE	Diploid	24	1	3228.88	1025	0.654317
54	G1-19	BIE	Diploid	18	2	6018.72	7346	1.02524
55	G1-2	CBL	Diploid	18	2	2137.89	4168	0.39015
56	G1-20	BIE	Diploid	9	1	3368.44	1387	0.264192
57	G1-3	CBL	Diploid	19	1	9952.95	1424	1.58775
58	G1-4	CBL	Diploid	19	2	8088.79	1247	1.30151
59	G1-6	CBL	Diploid	16	1	30282.6	11980	4.13752
60	G1-7	CBL	Diploid	20	0	5406.55	0	0.901092
61	G1-8	CBL	Diploid	11	1	14070.9	8405	1.35987
62	G1-9	BIE	Diploid	18	1	2780.17	1127	0.426417
63	G2-1	BIE	Diploid	19	1	1497.37	2327	0.256475
64	G2-3	BIE	Diploid	21	1	2862.9	30896	0.758475
65	G2-4	BIE	Diploid	6	0	6444.83	0	0.322242
66	G2-5	BIE	Diploid	4	3	33101.2	5975	1.25275
67	G2-6	BIE	Diploid	5	4	4936.2	72399.8	2.619
68	G2-7	BIE	Diploid	21	3	12682	18870	2.6911
69	G2-8	BIE	Diploid	8	2	3713.88	3762	0.310292
70	G3-1	BDL	Diploid	20	4	6036.25	13249.2	1.44768
71	G3-10	BDL	Diploid	6	0	2116.5	0	0.105825
72	G3-19	BDL	Diploid	1	0	1786	0	0.0148833
73	G3-2	BDL	Diploid	40	4	9547.3	5908	3.37937
74	G3-20	BDL	Diploid	37	5	14750.8	4381	4.73072
75	G3-3	BDL	Diploid	9	2	1425.78	4610	0.183767
76	G3-7	BDL	Diploid	1	2	1283	5323.5	0.0994167
